# Supplementary material for: Natural climate-change-related crises: a systematic review of organizational and community preparedness and resilience
Source: BMC Public Health. 2026 Jun 18;26:1903. doi: 10.1186/s12889-026-27846-8 (PMC13277276; doi:10.1186/s12889-026-27846-8)
Supplement: Supplementary file 4 — Supplementary Material 4: Online Resource 4: Tables of results [3, 11, 12, 17, 18, 20, 22, 23, 29, 32–34, 39–42, 48–51, 60–65, 70, 71, 76]. [file 12889_2026_27846_MOESM4_ESM.xlsx]

## Sheet: Page 1. Studies Alphabetically 
Authors	Year	Country	Target Population	Sample	Research Design	Evidence from statistical analyses	Socio-demographic information	Main Research Questions	Programme/Intervention	Desaster/Crisis and Type	Year of Event (P/I or D/C)	Main Results	Prep. Strategies	Resilience Strategies	APA reference
Aguilera et al.	2018	United States (Monterey Bay, California)	Monterey Bay wetfish fisheries community, including fishermen, buyers, managers, NGOs, ENSO information providers, and harbor affiliates.	49 participants representing multiple stakeholder groups.	Qualitative case study using semi-structured interviews coded in NVivo; analytical framework structured around assessment, strategy identification, and activation.	No	Gender: No Age: No Socio-economic status: No	Examine the adaptive capacity of the Monterey Bay wetfish fisheries system to El Niño events and identify which resilience strategies were activated during the 2015–16 El Niño event.	None — the study assessed naturally occurring resilience and adaptive responses within the fisheries community.	El Niño Southern Oscillation (ENSO) 2015–2016 — climate-related extreme event (warming waters, storms, floods, and fisheries collapse).	2015-2016.	The Monterey Bay wetfish fisheries demonstrated high adaptive capacity, with 42 of 67 adaptive strategies identified in the literature present within the community. Key strategies included early warning systems, social and participatory learning, livelihood diversification, adaptive management aligned with ecosystem dynamics, and economic safety nets. Strategies unfolded in two stages: early prec…	Utilization of ENSO early warning systems, proactive ecosystem monitoring, financial savings as precautionary measures, and strengthening of intra-community communication and knowledge exchange with scientists and institutions.	Livelihood diversification, development of financial safety nets (e.g., savings, insurance), reinforcement of social capital and trust, adoption of flexible management rules, participatory governance, and the integration of new technologies to sustain adaptive capacity during climate-related disturbances.	Aguilera, S. E., Broad, K., & Pomeroy, C. (2018). Adaptive capacity of the Monterey Bay wetfish fisheries: Proactive responses to the 2015–16 El Niño event. Society & Natural Resources, 31(12), 1338–1357. https://doi.org/10.1080/08941920.2018.1471176
Agyei et al.	2025	Ghana	Residents of Ahensan community in Kumasi, an urban flood-prone settlement.	184 households, 28 focus group participants, and officials from three local institutions (NADMO, DPU, and Social Welfare).	Qualitative-led mixed-methods design combining household surveys, semi-structured interviews, focus groups, direct observation, and secondary data.	No	Gender: Yes Age: Yes Socio-economic status: Yes	Examine the social protection interventions instituted for victims of climate-induced disasters in Kumasi, their influence on anticipatory, absorptive, and adaptive (3A) resilience strategies, and the barriers hindering their design and effectiveness.	Shock-responsive social protection initiatives implemented by local authorities to support households affected by recurrent flooding.	Flooding — recurring, climate change-related urban disaster.	2022–2023 (data collection and intervention assessment).	Municipal interventions such as relief distribution, education campaigns, and inspections were largely reactive and short-term, showing limited community involvement and awareness. Residents primarily engaged in anticipatory measures (elevating structures, moving valuables, temporary relocation), while absorptive and adaptive strategies were weaker. Social protection programs mainly enhanced anti…	Residents prepared by elevating walls and staircases, placing valuables on higher levels, blocking water entry with sandbags or plastic sheets, and relocating temporarily during floods. Authorities contributed through inspections and sensitization campaigns.	Short-term relief measures (food, clothing, mattresses), cleaning and repairing damaged goods, constructing fences or barriers, and limited adaptive actions such as flood education. Efforts remained mostly ad hoc and unsustainable, reflecting the need for integrated, long-term resilience planning.	Agyei, F., Asibey, M. O., & Cobbinah, P. B. (2025). Uncertain climate futures: Cultivating 3A resilience in urban Ghana. Environmental Science & Policy, 163, 103952. https://doi.org/10.1016/j.envsci.2024.103952
Ahatsi et al.	2024	Ghana	Social enterprises engaged in climate mitigation and adaptation activities.	379 social enterprises.	Quantitative descriptive study using online surveys analyzed through descriptive statistics and mean value ranking.	Yes	Gender: Yes Age: Yes Socio-economic status: No	Identify the main climate change mitigation and adaptation strategies employed by social enterprises in Ghana and the challenges they face in implementing them.	Climate-focused social enterprise initiatives encompassing sustainable agriculture, innovative funding models, strategic partnerships, renewable energy systems, education and awareness campaigns, circular economy practices, and sustainable transportation.	Climate change–related crises, including floods, extreme weather, rising temperatures, and unsustainable agricultural systems.	2024 (data collection).	Ghanaian social enterprises implement diverse mitigation and adaptation strategies, with the most prominent being innovative financing models, sustainable agriculture promotion, and strategic partnerships. Renewable energy systems, awareness campaigns, and nature-based solutions were also frequent, while clean energy and waste-to-energy solutions were less emphasized. Key challenges included comp…	Education and awareness campaigns, community-based renewable energy systems, sustainable agricultural practices, and circular economy initiatives (recycling, upcycling). Partnerships and collaborative networks supported readiness and resource mobilization.	Implementation of innovative financing mechanisms, local renewable energy projects, and nature-based solutions; promotion of sustainable transportation and agricultural practices; strengthening adaptive capacity through collaborative networks, despite persistent market competition, policy volatility, and technical skill gaps.	Ahatsi, E., Nie, L., & Olanrewaju, O. A. (2024). Climate change mitigation and adaptation in Ghana: Strategies and challenges faced by social enterprises. Atmosphere, 15(1), 1278. https://doi.org/10.3390/atmos15111278
Ahmed et al.	2016	Bangladesh	Two coastal communities (Nowapara and Pashurbunia).	90 households (45 per community). Community-based focus group discussions with Community Disaster Management Committees Cost-benefit analysis	Pre–post quantitative survey (2013–2016).	Yes	Gender: Yes Age: No Socio-economic status: Yes	Assess the impact and cost–benefit of the Vulnerability to Resilience (V2R) programme on community resilience and sustainable livelihoods. (a) To measure whether the selected communities have achieved the resilience characteristics set out by Vulnerability to resilience (V2R) programme. (b) To conduct a cost-benefit analysis for the V2R intervention. (c) To analyse V2R’s impact on the communities…	Vulnerability to Resilience (V2R) programme.	Cyclone disaster.	Programme: 2013.	The programme led to stronger community cohesion, improved organization, and higher awareness and connectivity with government institutions and NGOs. Accessibility to key facilities (schools, markets, health services, cyclone shelters, and water supply) improved notably. Communities reported reduced damage and casualties after cyclones, fewer water-borne diseases, and lower healthcare costs. Econ…	Not specified.	Community Disaster Management Committees (CDMC) were established to coordinate preparedness, monitor project progress, and strengthen links with local institutions. These committees fostered community participation, promoted regular meetings, and supported training activities on livelihoods, WASH, and disaster risk reduction. The approach emphasized people-centred planning, partnerships with NGOs…	Ahmed, B., Kelman, I., Fehr, H. K., & Saha, M. (2016). Community Resilience to Cyclone Disasters in Coastal Bangladesh. Sustainability, 8(8), Article 805. https://doi.org/10.3390/su8080805
Ali et al.	2016	Bangladesh	Coastal residents of Morelganj and Sharankhola upazilas, along with local officials and NGO/government representatives.	245 participants.	Mixed-method survey combining semi-structured interviews and descriptive statistical analysis.	Yes	Gender: Yes Age: Yes Socio-economic status: No	Examine how coastal communities in Bangladesh participate in disaster management, identify their coping strategies before, during, and after disasters, and analyze the role of government and NGOs in supporting community-based disaster management.	Community-based disaster management and coping strategies related to floods, cyclones, storms, and tidal surges, including preparedness actions, relief distribution, and post-disaster rehabilitation.	Floods, cyclones, storms, and tidal surges — climate change–related natural hazards.	Data collection in 2013 (focused on recurrent disasters, including Cyclone Sidr 2007 and subsequent flood events).	Nearly half of respondents were severely affected by recurrent floods and storms each year. Most relied primarily on family and neighbors for relief and rehabilitation, with limited government or NGO involvement. Only 11% had opportunities to participate in disaster policymaking, and 89% reported not being consulted prior to implementation. Preparations included moving valuables and livestock to …	Evacuating to relatives’ homes or cyclone shelters, moving valuables and livestock to safe areas, storing dry foods, and applying indigenous hazard prediction methods. Limited awareness and training programs highlighted gaps in preparedness capacity.	Reliance on family and neighbor networks for mutual aid, post-disaster recovery led by voluntary and community groups, and indigenous coping strategies for survival and rehabilitation. Government and NGO assistance (cash, food, materials) remained limited and inconsistent, reinforcing the importance of community-led approaches and local solidarity in sustaining resilience.	Ali, I., Azman, A., Hossain, K., Islam, S. M. S., Majumder, A. H., Hatta, Z. A., & Hossain, K. (2016). Community participations in disaster management: A case study of Bangladesh. Indian Journal of Ecology, 43(2), 463–472. https://www.researchgate.net/publication/330982111_Community_Participations_in_Disaster_Management_A_Case_Study_of_Bangladesh
Ali and George	2022	India	Residents of the Kochi Municipal Corporation (Kerala) affected by the 2018 and 2019 floods.	750 households.	Quantitative study employing multivariate probit regression to examine participation, preparedness, and mitigation behaviors.	Yes	Gender: Yes Age: Yes Socio-economic status: Yes	Analyze how community participation relates to household-level disaster mitigation measures, identify the socio-economic predictors of participation and preparedness, and assess the extent to which participation enhances resilience in flood-prone communities.	Post-flood community participation and engagement activities, including volunteering, social events, and neighborhood-based initiatives that fostered collective preparedness and recovery.	Floods — natural disasters.	2018–2019 (post-flood recovery and preparedness).	Community participation significantly increased the probability of households adopting disaster mitigation measures. Active participants in community events were 23% more likely to engage in preparedness actions such as emergency planning, monitoring flood updates, learning from previous experiences, and strengthening neighborhood ties. Education level and presence of household members with speci…	Household emergency planning, continuous monitoring of disaster updates, applying lessons from previous floods, and fostering neighborhood collaboration through social and community participation.	Building strong community bonds and mutual support networks; promoting trust and collective action; leveraging women’s engagement and the inclusion of vulnerable groups to enhance adaptive capacity and household-level resilience.	Ali, S., & George, A. (2022). Fostering disaster mitigation through community participation: Case of Kochi residents following the Kerala floods of 2018 and 2019. Natural Hazards, 111(1), 389–410. https://doi.org/10.1007/s11069-021-05058-0
Amare and Simane	2017	Ethiopia	Smallholder farmers.	442 households.	Cross-sectional household survey with quantitative analysis (Chi-square and ANOVA). test and one-way ANOVA. Proposed: Cross-sectional household survey with quantitative statistical analysis (Chi-square, ANOVA).	Yes	Gender: Yes Age: Yes Socio-economic status: Yes	Identify the adaptation measures used by smallholder farmers to cope with climate variability and changes over the past five years. impact of climate variability and what changed over the past 5 years	Adoption of farm-level climate adaptation options.	Food security threats related to climate variability.	Not specified.	Smallholder farmers primarily adopted small-scale irrigation, agronomic practices, livelihood diversification, and soil and water conservation measures to reduce the negative impacts of climate variability. Adoption of small-scale irrigation was positively associated with access to credit, social capital, and education, while distance to markets and land size negatively influenced agronomic pract…	Farmers implemented various on-farm adaptation practices such as stone and soil bunds, terraces, and check dams to reduce erosion and water loss. They also adopted small-scale irrigation systems, drought-tolerant crop varieties, and crop diversification. Complementary non-farm and off-farm activities were developed to secure income during periods of climate stress.	Not specified.	Amare, A., & Simane, B. (2017). Determinants of smallholder farmers’ decision to adopt adaptation options to climate change and variability in the Muger Sub basin of the Upper Blue Nile basin of Ethiopia. Agriculture & Food Security, 6, Article 64. https://doi.org/10.1186/s40066-017-0144-2
Amri, et al.	2022	Indonesia	Teachers, policymakers, NGOs, and members of school communities involved in disaster risk reduction (DRR) education.	211 participants who took part in 10 workshops and focus group discussions conducted across four provinces (Aceh, East Nusa Tenggara, Jakarta, and Central Sulawesi).	Exploratory qualitative evaluation combining multi-stakeholder workshops, focus group discussions, and a desk review to assess the implementation, sustainability, and institutionalization of DRR education in Indonesia.	No	Gender: No Age: No Socio-economic status: No	Examine how schools adopt and sustain disaster risk reduction (DRR) education, how local and national actors contribute to its upscaling, and what challenges and opportunities influence its long-term implementation.	Satuan Pendidikan Aman Bencana (SPAB, or Comprehensive Safe School Program), specifically focusing on Pillar 3 — DRR education, which promotes integration of disaster preparedness across school curricula, activities, and management practices.	Multi-hazard context including floods, earthquakes, tsunamis, volcanic eruptions, and fires (recurring, not a single event).	Evaluation covers 2005–2020, including pre- and post-SPAB regulation (2019).	The integration of DRR education in Indonesian schools remains limited, fragmented, and heavily pilot-based. By 2020, only about 10% of schools had adopted DRR initiatives. Implementation depends largely on government or NGO support, with weak local regulatory backing and insufficient institutionalization. Teachers highlighted barriers such as limited resources, inconsistent leadership, and lack …	Regular school drills and simulations, integration of DRR into extracurricular activities (e.g., Scouts, Red Cross), use of local content modules, and installation of disaster information boards.	Institutional embedding of DRR in both mainstream and local curricula, empowerment of school leadership, teacher capacity development, linking school initiatives with community and family-based DRR programs, incentivizing self-initiated adoption, and scaling successful pilot programs into national institutional frameworks.	Amri, A., Lassa, J. A., Tebe, Y., Hanifa, N. R., Kumar, J., & Sagala, S. (2022). Pathways to disaster risk reduction education integration in schools: Insights from SPAB evaluation in Indonesia. International Journal of Disaster Risk Reduction, 73, 102860. https://doi.org/10.1016/j.ijdrr.2022.102860
Anggaryani, M.	2021	Indonesia (Special Region of Yogyakarta)	Secondary-school community, including principals and teachers.	24 respondents from four secondary schools (8 principals and 16 teachers) who had participated in DRR lessons delivered by the local disaster agency (BPBD).	Qualitative study based on semi-structured interviews and thematic analysis (Braun & Clarke), complemented by descriptive frequencies and percentages. Data were collected several years after the implementation of a local DRR education program.	No	Gender: No Age: No Socio-economic status: No	Examine how disaster-preparedness education is implemented in schools and how teachers and principals perceive effective approaches to teaching risk awareness.	School-based Disaster Risk Reduction (DRR) program led by the BPBD and the Department of Education since 2012, involving disaster-preparedness presentations, evacuation drills, curricular integration of DRR topics across subjects, and Scouts-based activities.	Geophysical hazards (earthquakes, volcanic eruptions, tsunamis) — contextual multi-hazard risk rather than a single event.	Programme initiated in 2012 (intervention); data collected after approximately four years of implementation (~2016); article published in 2021.	All participants supported the integration of disaster topics into the school curriculum. DRR themes were embedded across various subjects, primarily Physics (33.3%), Geography (20.8%), and Physical Education (16.7%). Two-thirds reported improved hazard knowledge, while 41.7% felt confident in basic post-drill actions. However, 83.3% expressed doubts about their ability to act appropriately durin…	BPBD-led briefings, regular evacuation drills, provision of DRR teaching materials, curricular infusion across subjects, and experiential learning through Scouts programs.	Embedding risk awareness in science-based subjects, contextualizing lessons with local hazards, and promoting sustained collaboration between schools, BPBD, and the Department of Education to enhance teacher confidence, decision-making, and long-term program continuity.	Anggaryani, M. (2021). Linking disaster preparedness education to risk awareness: Should we teach our kids about risk? Journal of Physics: Conference Series, 1805, 012008. https://doi.org/10.1088/1742-6596/1805/1/012008
Asibey et al.	2025	Ghana	Residents of Ahensan (Kumasi) and local institutional actors involved in urban planning and disaster management (NADMO, Development Planning Unit, Physical Planning Department, Environmental Health and Sanitation Unit).	152 household respondents, 2 focus groups, and 4 key-informant interviews with local officials.	Exploratory sequential mixed-methods study combining qualitative (interviews, focus groups, direct observation) and quantitative (household survey) phases to assess social–ecological system (SES) resilience and community engagement in climate adaptation measures.	No	Gender: Yes Age: Yes Socio-economic status: Yes	Examine how residents and institutions in Ahensan understand, implement, and participate in social–ecological system (SES) interventions for climate resilience, and identify barriers to their effective adoption.	Existing SES-related measures by residents and authorities, including clean-up campaigns, drain desilting, tree and grass planting, environmental awareness programs, and social relief and support initiatives.	Climate change–related urban flooding (hydro-meteorological hazard).	Fieldwork conducted March–June 2024, addressing recurrent flooding rather than a single event.	The study revealed high awareness of climate change but limited understanding of the SES concept (42% unaware). Most local measures were reactive and relief-oriented, with around 70% of residents excluded from design or decision-making processes. Despite limited formal engagement, mutual aid was common: 58% of respondents implemented structural household adjustments (e.g., sandbagging, raising fo…	Public education and sensitization campaigns, community clean-up days, desilting of storm drains, activation of emergency response teams, and household-level adjustments such as sandbagging and elevating valuables or foundations.	Integration of ecosystem-based solutions (wetland and riparian buffer restoration, urban tree planting), enforcement of spatial planning in ecologically sensitive zones, participatory co-design with residents to enhance ownership, clearer institutional role delineation, and capacity building through continuous education on social–ecological resilience.	Asibey, M. O., Haruna, H. A., Appau, P. K., & Yeboah, V. (2025). Empowering communities, protecting ecosystems: Climate resilience of urban socio-ecological systems. Journal of Environmental Management, 375, 124376. https://doi.org/10.1016/j.jenvman.2025.124376
Aulady et al.	2025	Indonesia	Residents of Kademangan Village in flood-prone areas.	241 households.	Quasi-experimental design with randomized household allocation to voluntary vs. automatic enrolment groups; survey and regression analysis.	Yes	Gender: Yes Age: Yes Socio-economic status: Yes	Examine the impact of voluntary and automatic enrolment strategies on participants’ likelihood of acquiring emergency kits for flood preparedness. strategies on the enrolment rates of participants in acquiring emergency kits for flood preparedness.	Emergency kit preparedness programme with voluntary and automatic enrolment conditions.	Floods.	2023 (flood-prone context).	Automatic enrolment substantially increased the likelihood of households acquiring emergency kits for flood preparedness compared to voluntary enrolment. The effect was stronger among participants with previous flood experience and higher perceived flood risk. Women and younger individuals showed higher enrolment rates, whereas lower-income participants were more likely to opt out. The study sugg…	Two enrolment mechanisms were tested to promote household flood preparedness: a voluntary enrolment system, in which participants could purchase emergency kits through a community programme, and an automatic enrolment system, where kits were distributed via a mandatory village service charge.	Not specified.	Aulady, M.F.N., Handayani, D., & Fujimi, T. (2025). Enhancing emergency kit preparedness of Indonesia’s poor community through insight from behavioral economics. Natural Hazards, 121, 2095–2110. https://doi.org/10.1007/s11069-024-06895-5
Ayebi-Arthur	2017	New Zealand	University of Canterbury staff from the College of Business and Law (CoBL).	9 staff members, including senior management, academics, and support personnel; complemented with documentary and website sources.	Qualitative single-case study using semi-structured interviews and documentary/website analysis to explore institutional responses and technological adaptation during and after the Canterbury earthquakes.	No	Gender: No Age: No Socio-economic status: No	Examine how learning technologies can be leveraged to help higher education institutions cope with and recover from natural catastrophes.	Deployment of e-learning tools such as Moodle/UC Learn, AdobeConnect, lecture capture, social media, and dedicated websites (UC Restart, Progressive Restart) to sustain teaching and communication during campus closure.	Canterbury earthquakes (September 2010; February and June 2011) — natural disaster (earthquakes).	2010–2011.	E-learning tools proved invaluable for maintaining academic continuity when physical infrastructure was disrupted. Moodle, AdobeConnect, and UC web portals enabled remote teaching and communication, while tent classrooms supported hybrid solutions. Staff responses varied from innovative adaptation to reluctant use. Key themes identified were perceived usefulness, access to support, institutional …	Provision of alternative learning spaces (“tent city”), deployment of emergency IT infrastructure, and rapid online access to academic resources (e-books, journals, communication portals).	Institutional embedding of e-learning in teaching and assessment, reinforcement of IT infrastructure (redundancy, backup, cloud systems), enhancement of organizational learning and crisis readiness, and development of adaptive capacities among staff and students.	Ayebi-Arthur, K. (2017). E-learning, resilience and change in higher education: Helping a university cope after a natural disaster. E-Learning and Digital Media, 14(5), 259–274. https://doi.org/10.1177/2042753017751712
Azmi et al.	2021	Malaysia	School children (aged 9–10).	224 elementary students in the pre-intervention phase and 205 in the post-intervention phase.	Quasi-experimental one-group pre–post design; survey assessment.	Yes	Gender: Yes Age: Yes Socio-economic status: No	Evaluate the effectiveness of a flood-risk education intervention for improving children’s knowledge and perceptions related to flood preparedness.	Flood Risk Reduction (FRR) educational programme for school children, developed under the Health Belief Model (HBM) framework. The intervention comprised four modules: (1) flood knowledge and its link to climate conditions, (2) flood warning recognition, (3) assembling emergency kits, and (4) readiness and response to floods. Each module targeted key HBM components—knowledge, perceived susceptibi…	Floods.	Not specified.	The intervention significantly improved children’s flood-risk knowledge and their perceived susceptibility, severity, and benefits related to preparedness behaviours. However, no significant change was observed in self-efficacy following the programme.	The knowledge transfer session was delivered in a single 1–2-hour class to cover all learning modules and achieve the intended learning outcomes on flood preparedness.	Not specified.	Azmi, E. S., How, V., & Rahman, H. A. (2021). Effect of health belief model on flood-risk educational approach among elementary school children in Malaysia. Jàmbá: Journal of Disaster Risk Studies, 13(1), 1102. https://doi.org/10.4102/jamba.v13i1.1102
Bardullas et al.	2024	Mexico	Secondary school students in marginalized rural and urban communities (telesecondarias and public schools in Ensenada and Guadalupe Valley, Baja California).	Intervention group of 112 students (52% girls, aged 12–15) and control group of 208 students from two telesecondarias.	Quasi-experimental mixed-methods design (Posttest Only Nonequivalent Groups Design) combining quantitative surveys and qualitative focus groups analyzed thematically.	Yes	Gender: Yes Age: Yes Socio-economic status: No	Examine how an inclusive and contextualized Climate Change Education Program (CCEP) can enhance climate literacy, concern, hope, and pro-environmental behaviors among disadvantaged youth in semiarid and coastal Mexico.	Climate Change Education Program (CCEP) designed by Serendipia-UABC, grounded in place-based and climate justice frameworks, integrating the 5E active learning model, photovoice, and thinking routines to foster participatory and contextualized learning.	Long-term environmental crisis related to climate change (drought, water scarcity, coastal erosion, biodiversity loss, and sea-level rise).	Intervention implemented between 2022 and 2023 (pilot in 2022, formal roll-out in 2023).	The program significantly improved climate knowledge (48% → 61% correct, p < .001) and concern (+1.86 points, d = 0.453), with stronger gains among girls and urban students. Behavioral intentions toward pro-environmental actions increased but were constrained by socio-economic barriers such as limited waste management infrastructure. Feelings of hope decreased (-2.44, d = 0.649) due to perceived …	Active learning through the 5E model, fieldwork on local water and biodiversity systems, participatory photovoice projects, and low-cost educational kits. Teacher training modules were also developed to ensure program sustainability.	Fostering place-based climate literacy by linking global issues to local realities (biodiversity, agriculture, and water cycles); empowering youth voices through photovoice; integrating scientific and justice-oriented approaches via the “head–heart–hands” model; promoting intergenerational learning through student–family dialogue; and applying gender-inclusive methods to reduce climate knowledge …	Bardullas, U., Félix-Anaya, C., Espejel, I., & Leyva-Figueroa, E. (2024). Climate change education in semiarid and coastal regions of Mexico: Towards an inclusive educational program. Environmental Education Research. https://doi.org/10.1080/13504622.2024.2403396
Basnet, B. K.	2020	Nepal	Secondary school students, teachers, education officials, and NGO representatives.	22 participants (16 students, 3 teachers, 3 officials).	Qualitative study combining semi-structured interviews, curriculum analysis, and classroom observations to examine educational recovery and disaster risk reduction (DRR) integration following the earthquake.	No	Gender: No Age: No Socio-economic status: No	Investigate how the 2015 Gorkha earthquake affected the education system in Nepal and how disaster risk reduction has been reflected in curricula, infrastructure, and school practices.	Post-earthquake educational reconstruction including DRR integration in textbooks, school-based counselling, and the establishment of temporary learning centres (TLCs) and earthquake-resistant schools.	2015 Gorkha earthquake (magnitude 7.8) — natural disaster (earthquake).	2015.	The earthquake caused 8,970 deaths and destroyed over 35,000 classrooms. Schools responded by implementing DRR education, establishing TLCs, and providing psychosocial counselling. DRR content was included in textbooks and drills became routine. Students and teachers developed greater awareness and coping capacity, while reconstruction prioritised earthquake-resistant infrastructure.	Inclusion of DRR in the national curriculum, regular earthquake drills, classroom “go-bags,” and student awareness sessions.	Psychosocial counselling to reduce trauma, community-led reconstruction of schools, promotion of earthquake-resistant design, and strengthening of coping practices through education and collaboration.	Basnet, B. K. (2020). Earthquake and its impacts on education. European Educational Researcher, 3(3), 101–118. https://doi.org/10.31757/euer.332
Chen et al.	2006	Taiwan	Community residents.	Not specified.	Case study evaluating the outcomes of a community-based disaster management program.	No	Gender: No Age: No Socio-economic status: No	Evaluate the effectiveness of a community-based disaster management program in improving residents’ knowledge, preparedness, and organizational capacity for emergency response.	Community-based disaster management program consisting of 12 hours of hands-on training and a simulated disaster exercise focused on practical response, problem-solving, and community organization.	Natural hazards (multiple).	2001 (program implementation).	Participants learned to analyze vulnerabilities, identify local problems, develop practical solutions, and organize community-based disaster management structures. Training and simulation exercises improved emergency response capabilities and collective preparedness.	Providing continuous education on natural hazards and preparedness actions before, during, and after disasters; conducting follow-up training to maintain awareness; developing community databases of rescue equipment, refuge facilities, and vulnerable populations.	Promoting hazard identification, vulnerability assessment, and community problem-solving; reinforcing response skills through simulations; and fostering public awareness and education to reduce vulnerability and strengthen community resilience to emergencies.	Chen, L.C., Liu, Y.C., & Chan, K.C. (2006). Integrated community-based disaster management program in Taiwan: A case study of Shang-An Village. Natural Hazards, 37, 209–223. https://doi.org/10.1007/s11069-005-4669-5
Chen et al.	2012	United States (Texas)	Residents of Houston and surrounding areas vulnerable to Hurricane Ike.	Adults living in one of 85 Houston zip codes. More than 1,000 individuals participated in the pre-Ike survey; 439 respondents completed the post-Ike follow-up survey.	Two cross-sectional random-digit-dialing surveys conducted before and after Hurricane Ike to assess preparedness, resource access, and behavioral changes.	Yes	Gender: Yes Age: Yes Socio-economic status: Yes	Examine whether experiencing a natural disaster leads to measurable changes in emergency preparedness and access to informational, financial, and emotional resources among residents of Houston.	None; observational study of preparedness and resource access before and after Hurricane Ike.	Hurricane Ike (natural disaster).	Pre-Ike survey: July 2008; disaster: September 2008; post-Ike survey: 2009.	Results showed no significant changes in preparedness or evacuation plans before and after the hurricane, suggesting a ceiling effect due to already high baseline preparedness levels. However, Hispanics and other minority groups reported a significant increase in access to emergency information, and all residents perceived greater availability of financial support. African Americans reported lowe…	Evacuation planning, awareness of emergency procedures, and self-reported access to informational, financial, and emotional resources.	Perceived improvements in informational and financial support, particularly among minority groups, suggesting that effective communication and outreach can enhance resilience and equity in disaster preparedness.	Chen, V., Banerjee, D., & Liu, L. (2012). Do people become better prepared in the aftermath of a natural disaster? The Hurricane Ike experience in Houston, Texas. Journal of Public Health Management and Practice, 18(3), 241–249. https://doi.org/10.1097/PHH.0b013e31822d4beb
Chou and Wu	2014	Taiwan	Community residents from disaster-prone areas.	Not specified.	Multiple case study method examining community initiatives for disaster-resilient development.	Yes	Gender: No Age: No Socio-economic status: No	Identify the critical success factors for promoting disaster-resilient communities (DRC).	Promotion of Disaster-Resilient Communities initiative, integrating community-based planning, training, and expert collaboration to improve disaster prevention and preparedness.	Natural disasters (various types relevant to local contexts).	2010–2012 (programme implementation period).	Building disaster-resilient communities requires tailored strategies, community participation, and expert guidance. Collaborative approaches enhance residents’ awareness, preparedness, and response capacities while strengthening local leadership and coordination systems.	Implementing community-based planning, developing disaster prevention maps, organizing education and training to improve disaster awareness and response, and regularly reviewing and updating plans based on drills and environmental feedback.	Fostering disaster prevention literacy through continuous community education, promoting strong local leadership, enhancing coordination between residents and experts, and sustaining engagement in disaster preparedness and mitigation activities.	Chou, J.-S., & Wu, J.-H. (2014). Success factors of enhanced disaster resilience in urban community. Natural Hazards, 74, 661–686. https://doi.org/10.1007/s11069-014-1206-4
Chou, Yang, and Ren	2015	Taiwan	Borough presidents and local officials in Taipei.	178 participants who completed the multi-year disaster prevention and response training program.	Mixed-methods study combining qualitative and quantitative approaches, including case studies, participant observation, and action research, along with structural equation modeling, learning satisfaction indices, and importance–performance analysis.	Yes	Gender: No Age: Yes Socio-economic status: No	Assess the effectiveness of disaster prevention and response training programs in improving learning outcomes, disaster prevention literacy, and attitudes toward disaster preparedness among community leaders in Taipei.	A three-year disaster preparedness training initiative for borough presidents and local officials, including regular drills, simulations, and knowledge-sharing sessions to enhance community-level response capacity.	Local natural disasters — preparedness and prevention context.	2014 (implementation period of the training program).	The training significantly improved participants’ preparedness for evacuation, confidence in disaster response, and understanding of prevention measures. Regular drills and simulations enhanced disaster prevention literacy and increased participants’ autonomy in responding to emergencies.	Implementation of regular training programs and drills; fostering knowledge exchange, peer learning, and community-based approaches; integrating resources and developing leadership capacity for disaster response.	Resilience strategies focused on strengthening community resilience through capacity building, policy alignment with the National Disaster Prevention and Rescue framework, and the promotion of sustainable disaster education. These strategies aimed to enhance disaster literacy, foster autonomous and adaptive responses, and reduce socioeconomic vulnerability to ensure long-term preparedness and rec…	Chou, J.-S., Yang, K.-H., & Ren, T.-C. (2015). Ex-post evaluation of preparedness education in disaster prevention, mitigation and response. International Journal of Disaster Risk Reduction, 12, 188–201. https://doi.org/10.1016/j.ijdrr.2015.01.002
Clark-Ginsberg et al.	2020	Honduras	Community leaders, municipal authorities, academic and private sectors, and the National Disaster Risk Management Agency (COPECO).	Focus groups with 8-12 participants.	Qualitative case study using the ARC-D community resilience toolkit; participatory assessment and focus group discussions with local stakeholders.	No	Gender: No Age: No Socio-economic status: No	Identify who benefits from community resilience interventions (resilience for whom?), what risks and shocks are addressed (resilience to what?), and how interventions are implemented across systems and levels (resilience how?).	ARC-D framework.	Community resilience measurement approach (multi-hazard context).	Programme: 2013–2017.	The ARC-D assessment identified three key lessons for enhancing community resilience. First, the programme underscored the need for a stronger communication strategy to ensure wide dissemination of disaster risk reduction (DRR) information. GOAL addressed this by training religious leaders and community members as “Prevention Preachers” to deliver key messages to target audiences. Second, finding…	The ARC-D toolkit was used to guide communities and local stakeholders through a structured process of resilience assessment, including preparation, data collection, and analysis of disaster risk reduction (DRR) capacities. The tool provided a consistent framework for evaluating community vulnerabilities and planning targeted preparedness actions.	The Barrio Resiliente programme adopted a multi-level approach to strengthen resilience through technical hazard studies and the development of DRR and drainage master plans. Community resilience was treated as a networked property dependent on coordination among multiple actors. Accordingly, activities were implemented across neighbourhood, municipal, and national levels, involving community lea…	Clark-Ginsberg, A., McCaul, B., Bremaud, I., Cáceres, G., Mpanje, D., Patel, S., & Patel. R. (2020). Practitioner approaches to measuring community resilience: The analysis of the resilience of communities to disasters toolkit. International Journal of Disaster Risk Reduction, 50, 101714. https://doi.org/10.1016/j.ijdrr.2020.101714
D'Amico et al.	2017	United States	School students, parents, and teachers from two school communities affected by Superstorm Sandy.	More than 6,500 students (Tier 1), 12–20 parents per group (Tier 2), and 1,995 student screeners in Long Beach (Tier 3).	Multi-tiered mixed-method intervention study with program evaluation across three levels (students, parents, and staff), combining quantitative assessments and qualitative feedback.	No	Gender: No Age: No Socio-economic status: No	Evaluate the effectiveness of the three-tier COAST program in enhancing resilience, providing psychoeducation, and reducing trauma-related symptoms among students, parents, and staff following Superstorm Sandy.	The COAST Project was a three-tier intervention designed to address the psychosocial effects of Superstorm Sandy. Tier 1 focused on student resiliency programming through activities such as the Upbeat curriculum, coping booths, art murals, yoga workshops, My Media Life workshops, and BEAR peer leadership. Tier 2 involved parent and teacher education and support to strengthen awareness, coping, an…	Superstorm Sandy, a hurricane and natural disaster.	2012 (data collection).	The COAST program was effective in improving resilience and reducing trauma-related distress across all tiers. Tier 1 reached over 90% of students, increasing resilience, coping skills, and empowerment. Tier 2 enhanced teacher and parent capacity for emotional support and stress management. Tier 3 achieved significant reductions in PTSD and depression symptoms among high-risk youth, with treatmen…	Disaster preparedness education for youth, parents, and teachers, psychoeducation on coping and hurricane readiness, trauma-informed workshops, and stress management sessions to promote awareness and proactive preparedness behaviors.	Strengthening social and emotional competencies, peer leadership, mindfulness and yoga practices, creative expression through art and media, and evidence-based trauma treatment. The three-tier framework integrated universal, targeted, and clinical supports, creating a comprehensive approach to resilience-building and mental health recovery in post-disaster school communities.	D’Amico, P. J., Carmine, L., Roderick, H., DeSilva, M., & Vogel, J. M. (2017). A three-tiered model of school-based trauma services to address long-term impact of a major natural disaster. Adolescent Psychiatry, 7, 315–329. https://doi.org/10.2174/2210676608666180312113947
Davies and Sidoti	2024	Australia	Participants in the Hub program, including adults, families, young people, seniors, and people with disabilities.	2,792 participants who completed post-activity surveys across 217 Hub events.	Mixed-methods study combining quantitative and qualitative approaches to evaluate the outcomes of a large-scale community resilience initiative.	Yes	Gender: No Age: No Socio-economic status: No	Evaluate the impact of the Creative, Community, Wellbeing and Resilience Hub on disaster preparedness, community cohesion, and psychosocial wellbeing among diverse community groups.	Creative, Community, Wellbeing and Resilience Hub — a disaster preparation, recovery, and resilience initiative offering psychosocial, creative, and community-based supports through 217 events.	General disaster preparedness and recovery context — multi-hazard community resilience framework.	2022–2023.	Participants reported significant improvements in community building, reduced social isolation, enhanced wellbeing, and greater perceived capacity to cope with emergencies and adapt to changing circumstances. The Hub model demonstrated that creative and psychosocial approaches are particularly effective for strengthening preparedness and community resilience.	Establishing place-based organisations capable of addressing community needs during routine times and rapidly scaling to surge capacity during disasters; integrating creative and psychosocial elements into practical disaster preparation.	Fostering holistic, community-based recovery through creative engagement, social connection, and wellbeing-focused programming, promoting sustained adaptive capacity beyond immediate disaster contexts.	Davies, J., & Sidoti, F. (2024). ​The role of community service organisations in disaster resilience: the Hub project. ​ Australian Journal of Emergency Management, 39(2), 57. https://knowledge.aidr.org.au/resources/ajem-april-2024-the-role-of-community-service-organisations-in-disaster-resilience-the-hub-project/
Doner and Stapleton	2019	United States	University students from three disciplines: geoscience, public policy, and emergency management.	149 students across three institutions participating in the pilot testing of the educational module.	Educational intervention study with pilot testing across multiple universities and disciplines to evaluate the effectiveness of a systems-based teaching module on hazard awareness and resilience thinking.	Yes	Gender: No Age: No Socio-economic status: No	Examine how societal risk and resilience to major storms can be effectively taught through systems analysis by integrating geoscience, public policy, and emergency management to prepare communities for extreme weather events.	A three-unit, three-week teaching module combining systems thinking, interdisciplinary collaboration, and practical exercises to improve risk awareness and preparedness for natural hazards.	Natural hazards — extreme weather and climate-related events.	2014–2017 (period of programme implementation and pilot testing).	The module effectively fostered systems thinking, interdisciplinary problem-solving, and hazard awareness among students. Participants demonstrated improved understanding of community vulnerabilities, risk communication, and local preparedness strategies.	Identification of weather-related hazards and community vulnerabilities; historical data analysis to inform preparedness; design of localized infrastructure and emergency response strategies; engagement in simulated town hall meetings; and development of communication materials such as press releases and policy briefs to promote public risk awareness.	Enhancing adaptive capacity to cope with increasing uncertainty and climate-related risks; reducing vulnerabilities in infrastructure and emergency systems; promoting recovery through resilient institutional and societal systems; encouraging interdisciplinary collaboration and knowledge integration; and empowering communities to adopt proactive, risk-informed behaviors.	Doner, L., & Stapleton, P. (2019). Teaching societal risk and resilience through systems analysis of major storms. In M. J. O’Donnell & K. J. O’Donnell (Eds.), Interdisciplinary teaching about Earth and the environment for a sustainable future (pp. 197–212). Springer. https://doi.org/10.1007/978-3-030-03273-9_10
Gagnon et al.	2016	United States (study conducted in Québec City, Canada).	High-risk populations in Québec City, along with community stakeholders, emergency management agencies, and health and social services personnel.	16–25 participants representing diverse community and institutional actors.	Qualitative case study using Community-Based Participatory Research (CBPR) methodology to explore partnership dynamics, collaboration processes, and preparedness outcomes.	No	Gender: No Age: No Socio-economic status: No	Examine how CBPR partnerships function and contribute to effective emergency preparedness and adaptive capacity among high-risk populations.	CBPR partnership initiative designed to improve local emergency preparedness and enhance system-level adaptive capacity.	Potential natural and man-made disasters; focus on preparedness and resilience-building contexts.	Not specified (pre-disaster context).	The CBPR partnership facilitated collaboration between researchers and community stakeholders, improving system coordination and preparedness outcomes. Participants reported enhanced adaptive capacity, stronger relationships, and increased resilience within high-risk populations. The effectiveness of the partnership depended on contextual and group dynamics influencing trust and shared decision-m…	Collaborative planning, shared decision-making, and cross-sector partnerships to strengthen emergency preparedness before disasters occur.	Building community resilience through participatory governance, empowerment of high-risk groups, and sustained inter-organizational cooperation to enhance adaptive capacity.	Gagnon, E., O’Sullivan, T., Lane, D. E., & Paré, N. (2016). Exploring partnership functioning within a community-based participatory intervention to improve disaster resilience. Journal of Higher Education Outreach and Engagement, 20(2), 25-52. https://eric.ed.gov/?id=EJ1106757
Gallay et al.	2022	United States (Michigan)	Students in grades 6–12 (ages 12–18) from marginalized communities. The majority identified as Black, Indigenous, and People of Color (BIPOC): 59% Black, 17% Latinx, 14% mixed race, 6% White, 1% Asian, and 3% other. Between 76% and 86% of participants were eligible for free or reduced lunch.	486 students, of whom 76% were high school students (53% female, 45% male).	Empirical qualitative study using multiple data sources: written reflections (N = 452), community forum reflections (N = 27), and student-led presentations (N = 7). Data were analyzed through inductive and deductive thematic coding with 87% intercoder agreement.	No	Gender: Yes Age: Yes Socio-economic status: Yes	Examine what students learn from participating in place-based civic science projects, and whether such participation fosters agency, collective action, and resilience in the context of climate-related crises.	The Place-Based Civic Science (PBCS) program integrated environmental science, civic engagement, and community collaboration into school curricula. Students partnered with teachers and local organizations to address environmental issues such as flooding, pollution, air quality, food injustice, and heat. Projects ran for one semester or a full school year between 2014 and 2020 and focused on build…	Localized environmental degradation linked to climate change, including flooding, air pollution, and heat events (preventive and preparatory rather than post-disaster).	2014–2020 (programme implementation).	Students reported significant increases in agency, empowerment, teamwork, leadership, and environmental awareness. Participation fostered a sense of collective efficacy, hope, and optimism toward climate action. Rather than eco-anxiety, students experienced positive emotions, community connection, and motivation to contribute to local change. Many participants expressed pride in their contributio…	Learning through real-world environmental problem-solving, student-led research, and collaboration with local partners. Activities included reclaiming land, tree planting, developing green infrastructure, creating community gardens, and conducting energy audits. Students also engaged in peer education on air pollution and renewable energy solutions such as solar panels.	Building resilience through teamwork, civic engagement, community partnerships, intergenerational collaboration, and empowerment through voice and leadership. Collective action and solidarity fostered identity as capable changemakers, emotional well-being, and shared responsibility for community resilience. Relationships and dialogue were central mechanisms for hope, belonging, and empowerment am…	Gallay, E., Furlan Brighente, M., Flanagan, C., & Lowenstein, E. (2022). Place-based civic science—collective environmental action and solidarity for eco-resilience. Child & Adolescent Mental Health, 27, 39–46. https://doi.org/10.1111/camh.12537
Gao et al.	2021	China	Undergraduate students in related fields, future policymakers. Participants were 107 junior to senior undergraduates majoring in landscape architecture from six classes in Guangzhou, with a mean age of 21.7 (SD = 1.88) and balanced gender distribution (56.6% female).	107 undergraduate students.	Mixed-method study combining quantitative (questionnaires, in-game data) and qualitative (observations, interviews) approaches to evaluate a serious game intervention.	Yes	Gender: Yes Age: Yes Socio-economic status: No	Examine how participation in an Education for Sustainability (EfS) program using a serious game can improve students’ knowledge and decision-making for disaster risk reduction (DRR) under diverse climate hazard scenarios.	The EfS program was delivered through a serious game designed to simulate urban development decisions under multiple climate hazards (floods, typhoons, droughts). Players’ decisions influenced both urbanization progress and DRR outcomes, enabling experiential learning about the trade-offs between economic growth, infrastructure resilience, and environmental sustainability.	Climate-related urban hazards (floods, typhoons, droughts).	Programme implementation between October 2020 and March 2021 (18 game sessions).	The game significantly increased participants’ knowledge of climate hazards and DRR strategies. Players with higher pre-existing risk knowledge demonstrated stronger resilience and better DRR performance by the end of gameplay. Efficiency in Climate DRR improved with players’ understanding of urban planning and sustainable decision-making. The study validated serious gaming as an effective educat…	Scenario-based learning, interactive simulations, and decision-making under risk, allowing students to explore the consequences of urban planning and policy actions in counterfactual disaster contexts.	The study emphasized scenario-based decision-making to strengthen climate resilience through simulated urban planning. Players analyzed and managed resilience indicators such as Climate DRR—the proportion of urban areas able to withstand multiple hazards—and Efficiency in Climate DRR, measuring the capacity to resist both actual and potential hazards. The game illustrated how the degradation of g…	Gao, W., Guo, Y., & Jiang, F. (2021). Playing for a resilient future: A serious game designed to explore and understand the complexity of the interaction among climate change, disaster risk, and urban development. International Journal of Environmental Research and Public Health, 18, 8949. https://doi.org/10.3390/ijerph18178949
Gero et al.	2011	Fiji and Samoa	Local village communities in coastal and disaster-prone areas.	47 individuals from 29 organisations, including local NGOs, academic institutions, UN agencies, multilateral and bilateral donors, and regional organisations.	Qualitative multiple case study combining semi-structured interviews, field observations, participation in workshops and disaster simulation exercises, and document review.	No	Gender: No Age: No Socio-economic status: No	Examine how disaster risk reduction (DRR) and climate change adaptation (CCA) are integrated at the community level in the Pacific, identifying best practices and key challenges.	Three community-based initiatives: (1) Community-Based Health and First Aid (CBHFA) by the Samoa Red Cross, (2) Navua Local Level Risk Management (LLRM) by UNDP in Fiji, and (3) Community-Based Adaptation (CBA) project in Samoa (GEF–UNDP funded).	Multiple hazards, including flooding, coastal erosion, sea-level rise, cyclones, tsunami, and earthquakes.	Cyclones Ofa (1990) and Val (1991), floods (2009), tsunami (2009); community-based projects implemented between 2002 and 2009.	Projects adopting holistic and participatory approaches were most effective in enhancing community resilience. Successful integration of DRR and CCA relied on four key elements: (a) holistic, multi-sectoral planning; (b) inclusion of diverse stakeholders and expertise; (c) genuine community participation; and (d) avoidance of fragmented policy approaches.	Disaster management training, community disaster plans, simulation exercises, and household-level Vulnerability and Capacity Assessments (VCA) to evaluate risks and adaptive capacities.	Communities implemented creative and participatory approaches such as drama, puppetry, and skits to raise awareness about disaster preparedness and social issues. Collaboration with NGOs provided in-kind support and facilitated resource sharing for project implementation. Additional long-term actions included climate change education, shoreline protection works, and mangrove replanting to reduce …	Gero, A., Méheux, K., & Dominey-Howes, D. (2011). Integrating community based disaster risk reduction and climate change adaptation: Examples from the Pacific. Natural Hazards and Earth System Sciences, 11(1), 101–113. https://doi.org/10.5194/nhess-11-101-2011
Gidley et al.	2009	Australia (Hamilton region, Victoria)	Local community members including farmers, public officials, business personnel, Indigenous leaders, and migrants.	41 participants (18 women, 23 men) representing diverse community roles.	Participatory futures approach using community-based scenario thinking and co-development of plausible future stories integrating scientific climate predictions with local knowledge and values; pre- and post-surveys combined with qualitative workshop analysis.	No	Gender: No Age: No Socio-economic status: No	Explore how local communities can adapt to predicted climate change impacts and identify preferred and probable futures through participatory scenario thinking.	Scenario thinking and community visioning workshops that integrated scientific forecasts with local narratives. Participants collaboratively developed four future scenarios and discussed strategies for adaptation, resilience, and community transformation.	Climate change-related droughts, water shortages, and declining groundwater volumes.	Workshops held in 2008; follow-up in 2009.	The process led to the creation of four plausible future scenarios that reflected the community’s challenges and capacities for adaptation. Key adaptive strategies included early mitigation, strengthening of health and well-being services, diversification of local economies, and promotion of community cohesion and resilience. The study underscored that climate change adaptation is primarily a soc…	Scenario workshops to increase awareness, local engagement, and capacity building; diversification of income sources; education and cultural exchange initiatives; fostering local learning and carbon reduction behaviors.	Preventative and early intervention programs for farmers and families at risk, promotion of nutrition and healthy lifestyles, and community cohesion activities designed to enhance mutual support and adaptive capacity in times of drought and environmental stress.	Gidley, J. M., Fien, J., Smith, J. A., Thomsen, D. C., & Smith, T. F. (2009). Participatory futures methods: Towards adaptability and resilience in climate-vulnerable communities. Environmental Policy and Governance, 19(6), 427–440. https://doi.org/10.1002/eet.524
Gokmenoglu et al.	2025	Turkey	Teachers and school administrators.	38 participants (teachers and administrators) involved in the training program.	Quasi-experimental pretest–posttest–control group design assessing changes in disaster resilience levels after training.	Yes	Gender: Yes Age: Yes Socio-economic status: No	Examine the effectiveness of an in-service training program grounded in Community Engagement Theory in enhancing the disaster resilience of teachers and school administrators.	A 23-week in-service training program designed to build disaster resilience by developing individual, social, and institutional capacities within schools.	Disasters and earthquakes — contextualized with reference to the 2004 Indian Ocean tsunami and the 2015 Nepal earthquakes.	2004 (Indian Ocean tsunami in Thailand) and 2015 (Nepal earthquakes).	The training enhanced disaster resilience at individual, social, and institutional levels. For teachers, improvements were observed in critical awareness, coping style, sense of place, positive outcome expectancy, beliefs and knowledge, self-efficacy, and intent. Administrators showed increased scores in responsibility and collective efficacy. The program strengthened social capital and collectiv…	Enhancing risk perception, information-seeking behaviors, and positive outcome expectancy to motivate preventive and proactive disaster preparedness actions within school settings.	Promoting community engagement, collaboration, and trust among teachers and administrators; strengthening social capital and collective efficacy; fostering self-organization and empowerment across social, psychological, and institutional dimensions to build disaster-resilient educational communities.	Gokmenoglu, T., Sonmez, E. D., Yavuz, İ., Cug, F. D., & Cemaloglu, N. (2025). Measuring the effectiveness of a community engagement theory-driven training program. International Journal of Disaster Risk Reduction, 116, 105128. https://doi.org/10.1016/j.ijdrr.2024.105128
Hosseini et al.	2014	Iran	Residents, schoolchildren, and teachers from three districts of Tehran.	At least 280 participants across multiple workshops and training activities.	Qualitative and participatory design combining brainstorming sessions, questionnaires, and field observations to assess the effectiveness of community-based disaster preparedness training.	No	Gender: No Age: No Socio-economic status: No	Evaluate the effectiveness of workshops and training programs in promoting community-based disaster preparedness and explore the role of schoolteachers and students in fostering disaster awareness and risk reduction within their communities.	Series of four workshops targeting residents, schoolchildren, and teachers, focused on disaster preparedness, hazard mapping, and emergency response planning.	Earthquake risk — natural disaster.	2003 (programme context following major seismic risk awareness initiatives).	Educational and participatory activities significantly enhanced public awareness, community collaboration, and local capacity for reducing earthquake impacts. Teachers emerged as key actors in promoting preparedness and could serve as leaders in disaster management with adequate institutional support and training.	Incorporating disaster education into school curricula and extracurricular activities; organizing regular workshops, campaigns, and meetings to train communities in hazard mapping and emergency response; strengthening teachers’ leadership roles in disaster preparedness.	Empowering communities through education and collaboration, establishing local preparedness groups and networks, improving infrastructure, and fostering a culture of shared responsibility for disaster risk reduction.	Hosseini, K.A., Hosseini, M., Izadkhah, Y. O., Mansouri, B., & Shaw, T. (2014). Main challenges on community-based approaches in earthquake risk reduction: Case study of Tehran, Iran. International Journal of Disaster Risk Reduction, 8, 114–124. https://doi.org/10.1016/j.ijdrr.2014.03.001
Irwansyah et al.	2024	Indonesia	Local officials, NGOs, community members, and academics involved in disaster mitigation efforts in Banda Aceh.	210 participants representing multiple sectors engaged in post-tsunami mitigation and preparedness activities.	Qualitative study using semi-structured interviews to explore strategies, experiences, and lessons learned from natural disaster mitigation and recovery following the 2004 tsunami.	No	Gender: No Age: No Socio-economic status: No	Explore the strategies, experiences, and lessons learned from disaster mitigation and recovery efforts implemented after the 2004 tsunami in Banda Aceh, Indonesia.	Integrated disaster mitigation framework combining ecosystem-based approaches, community empowerment, early warning systems, infrastructure regulation, and resilience-focused recovery initiatives.	2004 Indian Ocean tsunami — natural disaster.	2004.	The integration of ecosystem-based mitigation, community empowerment, and regulatory frameworks enhanced disaster preparedness, reduced vulnerability, and fostered sustainable development in the region. Community education and participatory disaster management created a culture of readiness, enabling quicker responses and lower casualties during subsequent events.	Promoting community-based disaster education programs to strengthen awareness, cultivate a shared understanding of risks, and enhance rapid response capacity through active participation and training.	Emphasizing community empowerment, collective engagement, and risk literacy as the foundation of sustainable resilience, complementing infrastructure and technological measures for long-term disaster risk reduction.	Irwansyah, M., Nursaniah, C., Qadri, L., & Mariana, M. (2024). City of prone natural disasters: Mitigating post-tsunami on the coastal of Banda Aceh, Indonesia. Environmental Challenges, 15, 100925. https://doi.org/10.1016/j.envc.2024.100925
Jassempour et al.	2014	Iran	Employees of the Ahwaz Carbon Factory.	221 participants (105 in the intervention group and 111 in the control group).	Randomized controlled experimental pre–post study using demographic, descriptive, and analytical statistics (Chi-square, Mann–Whitney, independent t-test).	Yes	Gender: Yes Age: Yes Socio-economic status: Yes	Assess the effectiveness of an eight-week disaster preparedness education program based on the Precaution Adoption Process Model (PAPM) in improving disaster-related cognitions and behaviors among factory personnel.	8-week PAPM-based disaster preparedness education program focused on disaster awareness, risk perception, and behavioral change.	General natural disasters (no specific hazard focus).	2013 (8-week training implementation).	The intervention group showed significant improvement in PAPM stages, knowledge, perceived susceptibility, severity, benefits, and self-efficacy, while the control group showed minimal change. Positive correlations were observed between stage progression and perceived susceptibility, severity, benefits, and self-efficacy, and an inverse relationship with perceived barriers. The program effectivel…	Education on disaster survival kit content, hazard knowledge, and communication through media and social networks to enhance awareness and precautionary actions.	Strengthening behavioral adoption of preparedness practices, improving knowledge and self-efficacy, and reducing perceived barriers to disaster readiness, thereby promoting sustained individual and organizational resilience.	Jassempour, K., Shirazi, K. K., Fararooei, M., Shams, M., & Shirazi, A. R. (2014). The impact of educational intervention for providing disaster survival kit: Applying precaution adoption process model. International Journal of Disaster Risk Reduction, 10, 374–380. https://doi.org/10.1016/j.ijdrr.2014.10.012
Jayawardana and O’Donnell	2007	Sri Lanka	Tsunami survivors living in displacement camps and postgraduate students from the University of Sri Jayewardenepura participating in the program.	165 postgraduate students organized into 78 project teams (69 teams of two students and 9 teams of three students).	Descriptive case study analyzing a university-led disaster management program combining community intervention with experiential learning for postgraduate students.	No	Gender: No Age: No Socio-economic status: No	Examine how a university-based Tsunami Disaster Management Program can contribute to postdisaster recovery management while enhancing students’ managerial, problem-solving, and social responsibility skills.	Tsunami Disaster Management Program (Postgraduate Institute of Management, University of Sri Jayewardenepura), in which postgraduate teams worked directly with communities to improve camp operations, restore livelihoods, and diagnose local problems to design sustainable solutions. Diagnose problems and implement solutions.	2004 Indian Ocean Tsunami — natural disaster (tsunami).	2004.	Student-led projects improved temporary camp management and supported livelihood restoration for affected communities. Participation enhanced students’ diagnostic, planning, and leadership skills, strengthened teamwork, and increased awareness of social responsibility during crises. The study highlights the potential of integrating problem-based learning into university curricula to promote disas…	Incorporating disaster management and problem-based learning into higher education curricula; developing student competencies in crisis planning, leadership, and social responsibility.	Engaging academic institutions in community recovery; fostering human capital development and experiential learning to enhance long-term resilience and capacity-building in postdisaster contexts.	Jayawardana, A. K. L., & O’Donnell, M. (2007). The Asian tsunami and problem-based learning for postgraduate students in Sri Lanka. Journal of Management Education, 31(5), 679-695.. https://doi.org/10.1177/1052562907300810
Johannessen and Wamsler	2017	Durban (South Africa), Gorakhpur (India), Kristianstad (Sweden), and Cebu (the Philippines)	WASH (Water, Sanitation and Hygiene) humanitarian and development community.	10 key informants from WASH and disaster risk management organisations across six cities.	Comparative qualitative case study; key informant interviews (n = 10), document analysis, and triangulation through a one-day project workshop (11 participants).	No	Gender: No Age: No Socio-economic status: No	Explore the socioeconomic, hazard-related, and systemic factors that affect urban resilience, and examine how resilience thinking can be applied to urban WASH services to strengthen DRR and CCA integration.	Integration of disaster risk reduction and climate change adaptation into urban WASH and resilience programming across six cities.	Urban water-related disasters.	Not specified.	Three categories of disturbance affecting urban resilience were identified: (a) socioeconomic disturbances within water governance systems (e.g., corruption, capacity gaps, rising operational costs), representing 62% of responses; (b) hazard disturbances caused by external disasters such as floods and crises (23%); and (c) long-term socio-ecological disturbances linked to unsustainable resource e…	Not specified.	Not specified.	Johannessen, A., & Wamsler, C. (2017). What Does Resilience Mean for Urban Water Services? Ecology and Society, 22(1), Article 1. https://doi.org/10.5751/ES-08870-220101
Johns et al.	2023	USA (Tampa Bay region)	Local leaders and community members affiliated with environmental NGOs and university programs in the Gulf region. The sample consisted primarily of White, older, wealthier, and highly educated participants, including civic leaders, NGO staff, and university affiliates.	259 participants.	Mixed-methods design combining pre- and post-film surveys with quantitative and qualitative analyses. The study employed closed and open-ended questions to assess knowledge, attitudes, and behavioral intentions before and after viewing the documentary. Thematic coding was applied to qualitative responses.	Yes	Gender: Yes Age: Yes Socio-economic status: Yes	Examine how effectively the documentary film Dear Tampa Bay engages viewers emotionally with climate issues in the Gulf region, conveys factual information to improve environmental literacy, and enhances participants’ sense of competence, responsibility, and empowerment to take climate action.	The intervention consisted of public screenings of Dear Tampa Bay, an educational documentary film integrating storytelling, scientific information, and local voices to communicate the impacts of climate change on the Gulf region. Screenings took place between November 2022 and April 2023 and included discussions with community stakeholders. The film’s storytelling model aimed to foster emotional…	Ongoing climate crisis and related environmental risks in the Gulf region, including flooding, storm surge, temperature rise, and ecosystem degradation.	2022–2023 (programme implementation).	Viewing the film led to significant increases in climate knowledge, particularly regarding temperature rise, living shorelines, and natural adaptation methods. Participants’ confidence in their ability to contribute to climate solutions increased markedly: agreement with statements such as “I feel ready to help my community prepare for climate change” rose from 74% to 87%, and “I can help educate…	Participants demonstrated increased willingness to engage in preparedness and resilience activities such as voting for pro-resilience candidates, volunteering for living shoreline projects, attending hurricane preparedness sessions, and participating in local planning meetings about climate initiatives.	The film emphasized community-based and nature-based solutions, such as living shorelines and ecosystem restoration, as vital for climate adaptation. Post-screening engagement showed growing commitment to collective action, civic participation, and inclusive storytelling involving youth and Indigenous perspectives as mechanisms to strengthen community resilience and climate literacy.	Johns, R., Raines, S., Moore, A., Hill, M., Lansky, P., & Arsum Pathak, A. (2024). Dear Tampa Bay: Creating and leveraging a climate resilience documentary film using story-telling for citizen engagement. Environmental Communication, 18(6), 712–728. https://doi.org/10.1080/17524032.2024.2315181
Kalogiannidis et al.	2022	Greece	Active teachers in the city of Kozani, Greece.	150 teachers.	Quantitative cross-sectional study using an online survey to examine the effects of curriculum integration and civil protection knowledge on disaster risk management in schools.	Yes	Gender: Yes Age: Yes Socio-economic status: No	Examine how the integration of disaster-related content into the school curriculum and the acquisition of civil protection knowledge influence disaster risk management practices in educational settings.	Disaster Risk Reduction (DRR) through educational settings, emphasizing the integration of disaster awareness and civil protection into school curricula.	General disasters — educational preparedness and prevention context.	2022.	Integrating disaster awareness and civil protection education into the school curriculum positively influenced teachers’ disaster management practices. Disaster-related subjects enhanced students’ self-protection skills, risk awareness, and emergency preparedness, contributing to the prevention and mitigation of disaster impacts.	Promoting civil protection and disaster management education within school curricula; establishing emergency response teams and crisis management training for teachers and students.	Strengthening disaster resilience through institutionalized education, community participation, and sustained awareness within school environments.	Kalogiannidis, S., Toska, E., Chatzitheodoridis, F. & Kalfas, D. (2022). Using School Systems as a Hub for Risk and Disaster Management: A Case Study of Greece. Risks,10(5), 89. https://doi.org/10.3390/risks10050089
Karanci et al.	2005	Turkey	Community leaders, the Central District Municipality, academic and private enterprise sectors, and the National Disaster Risk Management Agency (COPECO).	800 adults participating in a follow-up survey comparing trained and untrained community members.	Quantitative follow-up survey assessing the impact of a disaster awareness training program on disaster-related cognitions and preparedness behaviors.	Yes	Gender: Yes Age: No Socio-economic status: Yes	Evaluate the impact of a community disaster awareness training program on disaster-related cognitions (expectations, worry, and loss estimation) and preparedness behaviors.	Community disaster training program focused on preparedness for earthquakes, floods, and landslides, delivered through local workshops and community initiatives.	Natural disasters — earthquakes, floods, and landslides.	2002 (training program implementation).	Participants who completed the training showed significantly higher disaster expectations, perceived threat, and preparedness behaviors compared to nonparticipants. Predictors of disaster cognitions included gender, education, marital status, property ownership, training participation, and anxiety. Women, married individuals, and those with more household property perceived higher threats. The pr…	Promoting practical measures such as keeping emergency supplies, stabilizing furniture, obtaining earthquake insurance, creating family reunion plans, coordinating communication during and after disasters, and reinforcing building structures.	Fostering cognitive preparedness and an internal locus of control by strengthening individuals’ belief in their ability to mitigate disaster impacts through proactive behaviors and informed decision-making.	Karancı, A. N., Aksit, B., & Dirik, G. (2005). Impact of a community disaster awareness training program in Turkey: Does it influence hazard-related cognitions and preparedness behaviors. Social Behavior and Personality, 33(3), 243–258. https://doi.org/10.2224/sbp.2005.33.3.243
MacDonald et al.	2023	Australia (State of Victoria)	Young people aged 14–25 and school groups from bushfire-affected regions.	16 participants involved in the Youth Affairs Council Victoria (YACVic) Rural Activators Program.	Qualitative case study exploring youth empowerment and participation in disaster recovery and community resilience.	No	Gender: No Age: No Socio-economic status: No	Examine how a youth-focused intervention enabled young people to become agents of change in bushfire recovery through participation, engagement, and leadership.	The Youth Affairs Council Victoria (YACVic) Rural Activators Program, consisting of four virtual workshops in 2020 and one face-to-face workshop aimed at developing youth leadership, community engagement, and creative recovery projects.	Bushfires — natural disaster.	2020.	The program empowered young people to address their own risk and vulnerability and to act as agents of change in disaster prevention, preparedness, response, and recovery. Participants reported increased confidence, sense of agency, and civic engagement across community and environmental initiatives.	Motivating and training young people to participate in community-based disaster planning, recovery activities, and acts of citizenship; encouraging youth leadership and collaboration in disaster prevention and preparedness processes.	Supporting and empowering young people to engage in locally focused environmental initiatives, fostering creativity and innovation in recovery projects, and strengthening long-term community resilience through inclusive youth participation.	MacDonald, F., Lanyon, C., Munnery, L., Ryan, D., Ellis, K., & Champion, S. (2023). Agents of change in bushfire recovery: Young people's acts of citizenship in a youth-focused, animal-welfare and environmental program. International Journal of Disaster Risk Reduction, 87, 103551. https://doi.org/10.1016/j.ijdrr.2023.103551
Malalgoda et al.	2015	Sri Lanka	Local and national government officials, policy makers, industry practitioners, and technical experts.	A large but unspecified number of interviewees, including representatives from municipal councils, national disaster management agencies, and professional bodies involved in urban planning.	Qualitative multiple case study conducted in three urban cities, complemented by expert interviews and document analysis.	No	Gender: No Age: No Socio-economic status: No	Examine current disaster risk reduction practices in Sri Lanka, the role of municipal councils in creating disaster-resilient urban environments, and the challenges and strategies to empower them for effective city-level resilience.	Analysis of DRR governance structures and municipal involvement in disaster-resilient urban planning and construction practices.	Multiple natural hazards including coastal erosion, droughts, floods, landslides, lightning, sea level rise, storm surges, tropical cyclones, and tsunamis.	2015.	Disaster management responsibilities in Sri Lanka remain highly centralised under the Disaster Management Centre (DMC), with limited municipal involvement and poor inter-agency coordination. Municipal councils lack clear mandates, resources, and awareness of existing DRR provisions, resulting in weak local implementation and accountability.	Integration of DRR into local planning processes through risk maps, resilient land-use practices, and clear coordination mechanisms between central and municipal governments. Enhanced leadership, training, and regulatory tools were identified as key to improving local preparedness.	Policy reforms to empower municipal councils with legal responsibility for disaster-resilient urban development, provision of adequate funding and staffing, establishment of dedicated DRR units within municipalities, and promotion of a culture of disaster awareness and inter-sectoral collaboration.	Malalgoda, C., & Amaratunga, D. (2015) A disaster resilient built environment in urban cities. International Journal of Disaster Resilience in the Built Environment, 6(1), 102-116. https://doi.org/10.1108/IJDRBE-10-2014-0071
Mannakkara et al.	2014	Australia (State of Victoria)	Government agencies, reconstruction stakeholders, local authorities, and communities affected by the 2009 bushfires.	26 key stakeholders involved in reconstruction and recovery processes, including representatives from the Victorian Bushfire Reconstruction and Recovery Authority (VBRRA), Building Commission, Department of Human Services, Fire Recovery Unit, local councils, builders, manufacturers, and community recovery committees.	Qualitative case study of post-disaster reconstruction, conducted through two field trips (2010–2011) to bushfire-affected regions (Marysville, Kinglake, and Alexandra). Data were collected via semi-structured interviews and analysed inductively using grounded theory and the constant comparative method (NVivo 9).	No	Gender: No Age: No Socio-economic status: No	Examine how Build Back Better (BBB) principles were implemented after the 2009 Victorian bushfires and identify key successes and lessons learned.	Post-disaster reconstruction initiatives based on BBB principles, including land-use planning, structural design improvements, stakeholder coordination, and monitoring and evaluation mechanisms.	Bushfires (wildfires).	2009.	BBB principles were partially implemented, showing both achievements and challenges. Positive outcomes included enhanced building codes, hazard-based land-use planning, and improved community recovery processes. However, limitations were noted in stakeholder coordination and trauma-sensitive community engagement. Effective legislation, monitoring systems, and evaluation frameworks were highlighte…	Revision of the Australian Building Code (AS3959) and introduction of Bushfire Attack Level (BAL) mapping; integration of hazard-based land-use planning and strengthened regulation to ensure future resilience.	Promoting community cohesion through social, cultural, and religious gatherings; ensuring trauma-informed participation of affected residents; and institutionalising learning from recovery experiences to improve future BBB frameworks and create more resilient communities.	Mannakkara, S., Wilkinson, S., & Potangaroa, R. (2014). Build back better: Implementation in Victorian bushfire reconstruction. Disasters, 38(2), 267–290. https://doi.org/10.1111/disa.12041
Marres et al.	2012	Netherlands	Dutch citizens who survived the 2004 Indian Ocean tsunami.	144 Dutch tsunami survivors who registered and participated in the TISEI online portal.	Mixed-method evaluation of the TISEI (Tsunami Internet Support and Education Interface) platform, combining online self-assessment surveys with qualitative analysis of forum and e-consult interactions.	No	Gender: No Age: No Socio-economic status: No	Assess whether an online disaster-related platform can identify individuals at risk of post-traumatic stress, provide feedback, and guide them toward psychological help when needed.	TISEI web-based support system launched within three weeks after the 2004 tsunami. It offered four components: (1) information portal, (2) community forum, (3) self-assessment questionnaire, and (4) e-consultation with mental health professionals.	Tsunami.	2004 (platform launched January 2005).	Within two months after the tsunami, many participants reported PTSD-related symptoms such as insomnia, nightmares, irritability, avoidance, and flashbacks. During the following two years, users continued seeking help through the TISEI e-consult service for persistent anxiety, concentration problems, and weight loss. A total of 21 individuals were referred to mental health professionals for treat…	The experience demonstrated that the unpredictable nature of disasters places strong time pressure on developing digital response systems. It underscored the need to establish online support frameworks, secure funding, and build national and international collaborations in advance, learning from previous initiatives to ensure rapid and effective deployment in future crises.	Online support systems like TISEI enhance awareness of the emotional impact of disasters and enable early identification and treatment of psychological distress. They also promote community building, victim empowerment, and shared resilience by providing multilingual, low-threshold, and patient-centred access to emotional care and information in post-disaster contexts.	Marres, G. M., Leenen, L. P., Van der Slikke, J. W., & Vermetten, E. (2012). Use of a web portal for support and research after a disaster: opportunities and lessons learned. Interactive Journal of Medical Research, 1(2), e18. https://doi.org/10.2196/ijmr.1588
Moreno and Shaw	2018	Chile	Residents of a small coastal community affected by the 2010 earthquake and tsunami, with a specific focus on women and gender relations.	54 residents, officials, NGO practitioners, and relief workers (44 women, 21 men) interviewed; four female community leaders; one focus group with seven members of a grassroots women’s organization, identified through snowball sampling.	Longitudinal and quasi-ethnographic qualitative study conducted over seven years (2010–2017), combining interviews, focus groups, field observations, and document analysis to explore evolving gender relations and community resilience after the 2010 earthquake and tsunami.	No	Gender: Yes Age: No Socio-economic status: No	Examine how the 2010 Chile earthquake and tsunami affected gender relations, vulnerability, and resilience within a small coastal community.	None (observational study exploring naturally emerging community responses and gender dynamics).	Earthquake and tsunami — natural disaster.	2010.	Disasters can act as catalysts for long-term social change, challenging traditional patriarchal structures. While vulnerability initially increased, community resilience played a crucial role in mitigating inequalities and empowering women. The study identified resilience as a pathway toward gender equity and sustainable recovery.	Understanding gendered patterns of vulnerability to inform future community-based recovery and empowerment initiatives.	Leveraging resilience mechanisms to reduce vulnerability and empower marginalized groups, positioning women’s leadership as a central driver of social transformation in post-disaster contexts.	Moreno, J., & Shaw, D. (2018). Women’s empowerment following disaster: a longitudinal study of social change. Natural Hazards, 92, 205–224. https://doi.org/10.1007/s11069-018-3204-4
Morris et al.	2013	United States	Residents of coastal communities in Baldwin County (Alabama) and Franklin County (Florida) affected by the Deepwater Horizon oil spill.	93 community members assessed during the spill and one year later as part of a longitudinal cohort.	Longitudinal mixed-method cohort study combining surveys and psychological assessments of anxiety, depression, and hyperarousal during and after the oil spill.	Yes	Gender: No Age: No Socio-economic status: No	Examine the psychological and community health impacts of the Deepwater Horizon oil spill and identify socioeconomic and exposure-related predictors of adverse mental health outcomes.	None (observational study).	Deepwater Horizon oil spill (April 20, 2010) — man-made, technological, and environmental disaster.	2010.	Participants exhibited high levels of anxiety and depression that persisted one year after the spill. Income loss was the strongest predictor of psychological distress, while media exposure was associated with hyperarousal. No significant relationships were found with age, gender, education, or psychiatric history. The study concluded that man-made disasters produce chronic, community-wide psycho…	Recognition of the need for improved disaster compensation systems and integration of long-term mental health support into emergency response frameworks.	Not specified.	Morris, J. G., Jr., Grattan, L. M., Mayer, B. M., & Blackburn, J. K. (2013). Psychological responses and resilience of people and communities impacted by the Deepwater Horizon oil spill. Transactions of the American Clinical and Climatological Association, 124, 191-201. https://pubmed.ncbi.nlm.nih.gov/23874022/
Noviekayati et al.	2019	Indonesia	Residents of multiple cities in East Java affected by recurrent floods.	354 community members from different East Java cities.	Quantitative observational study using two surveys examining (a) the influence of demographic factors (age, education, socio-economic status, gender) on rational decision-making and (b) the relationship between resilience, coping strategies, and rational decision-making.	Yes	Gender: No Age: Yes Socio-economic status: No	Examine how demographic factors, resilience, and coping strategies influence rational decision-making among flood-affected communities.	None (observational study).	Natural disaster — floods (annual flooding in East Java).	Ongoing (year not specified).	58% of participants demonstrated high-quality rational decision-making, while 42% made poorer decisions. Education significantly improved decision-making quality, and resilience, coping strategies, and age were positively associated with rational decision-making. The findings highlight the importance of psychological and social resources in mitigating the physical and emotional impacts of floods.	Strengthening resilience, coping strategies, and community education to enhance rational decision-making during flood events.	Promoting adaptive coping and decision-making skills as key mechanisms for increasing community resilience and minimizing future flood impacts.	Noviekayati, I.G.A.A., Utomo, D. B., Pratikto, H., & Rumambo, M.G. (2019). Rational Decisions in Communities Affected by Annual Floods in East Java. Indonesian International Journal of Innovation, Creativity and Change, 8(8), 405-415. https://www.ijicc.net/images/vol8iss8/8824_Noviekayati_2019_E_R.pdf
Pickering et al.	2021	Canada	High school and university students.	120 students participating in educational activities and disaster preparedness training.	Public health intervention framed within the Sendai Framework for Disaster Risk Reduction, focused on developing and evaluating DRR educational resources.	No	Gender: No Age: No Socio-economic status: No	Promote disaster risk reduction education among youth through participatory and multidisciplinary learning experiences linked to public health.	Educational initiative aligned with the Sendai Framework for DRR, including nine curriculum modules on disaster management and specific hazards (floods, storms, fires, wildfires, tornadoes, earthquakes, health emergencies, and hazardous materials). The programme also produced a children’s book, educational video, Photovoice project, and conference presentations to foster youth engagement.	Disaster Risk Reduction and Public Health (multi-hazard focus).	Since 2014 (ongoing initiative).	The public health intervention produced a comprehensive set of DRR educational materials, including training modules for teachers, a children’s book on earthquake preparedness, an educational video on youth participation, and a Photovoice project. These outputs have strengthened disaster awareness and engagement among students, supporting the integration of DRR content into formal education and c…	Development of DRR curriculum modules and educational resources promoting risk awareness, safety behaviours, and cross-sector collaboration between schools and public health authorities.	Not specified.	Pickering, C.J., Guy, E., Al-Baldawi, Z., McVean, L., Sargent, S., & O'Sullivan, T. (2021). 'I believe this team will change how society views youth in disasters': the EnRiCH. Youth Research Team: a youth-led community-based disaster risk reduction program in Ottawa, Canada. Canadian Journal of Public Health, 112(5), 957-964. https://doi.org/10.17269/s41997-021-00486-8
Reid et al.	2005	United States	Public health workers, healthcare providers, mental health professionals, and community responders trained through the BTIST programme.	53 participants who completed the Bioterrorism Trauma Intervention Specialist Training (BTIST) and responded to the post-hurricane online survey.	Quantitative web-based survey evaluating the perceived effectiveness of the BTIST programme after the 2004 Florida hurricanes.	Yes	Gender: No Age: No Socio-economic status: No	Assess participants’ perceptions of the BTIST training’s usefulness for disaster response, recovery, and professional practice during the 2004 hurricane season.	Bioterrorism Trauma Intervention Specialist Training (BTIST) —a five-day course offered between May 2003 and January 2004, providing skills in assessment, triage, trauma stabilization, stress management, grief intervention, cultural competence, and team development for disaster mental health response.	Four hurricanes in Florida over a seven-week period.	2004.	Most participants reported that the BTIST significantly increased their knowledge, confidence, and readiness to deliver disaster mental health interventions. Respondents highlighted that the training provided practical skills they later applied during hurricane response, enhancing both their professional capacity and personal resilience.	Structured, skills-based training in trauma intervention, stress management, and critical incident response (C-A-S-E-R model, CISM techniques) to strengthen readiness for future disasters.	Development of mental health professionals’ self-care, compassion fatigue prevention, and team-based support systems, fostering sustained psychological resilience among responders.	Reid, W. M., Ruzycki, S., Haney, M. L., Brown, L. M., Baggerly, J., Mescia, N., & Hyer, K. (2005). Disaster mental health training in Florida and the response to the 2004 hurricanes. Journal of Public Health Management and Practice, 11(6), S57-S62. https://doi.org/10.1097/00124784-200511001-00010
Rismayani et al.	2022	Indonesia	Residents of flood-prone communities in Makassar, including children, adolescents, and adults.	50 respondents who participated in the evaluation questionnaire.	Mixed-method evaluation combining system testing (black-box method) and participant questionnaires assessing perceived usefulness and learning outcomes.	No	Gender: No Age: No Socio-economic status: No	Assess whether a VR-based educational game can improve public understanding and preparedness for flood disasters in Makassar.	Development and implementation of a Virtual Reality (VR)-based educational game designed to teach flood preparedness through immersive, interactive simulations.	Natural disaster — floods (recurrent flood risk in Makassar).	Not specified (ongoing annual risk context).	The VR flood preparedness system functioned effectively, with 91.3% of participants rating it as “very useful.” The intervention increased awareness, engagement, and understanding of appropriate flood responses across age groups, making disaster education more attractive and interactive.	Teaching communities effective flood response actions through interactive VR simulations and engaging multi-age audiences in disaster preparedness learning.	Enhancing community knowledge, preparedness, and adaptive capacity through the integration of digital learning tools and experiential technologies.	Rismayani, Paliling, A., Nurhidayani, A., & Pineng, M. (2022). Fundamental design of flood management educational games using virtual reality technology. International Journal of Online and Biomedical Engineering, 18(03), 19–32. https://doi.org/10.3991/ijoe.v18i03.27787
Roca-Campos et al.	2025	Spain	Children and educational communities (schools) in flood-affected areas of Valencia.	Teachers from 18 schools in the affected areas participating in six dialogic focus groups, one dialogical scientific gathering, and one WhatsApp community.	Qualitative participatory study based on communicative research methodology, focusing on the co-creation of educational actions between researchers and teachers.	No	Gender: Yes Age: Yes Socio-economic status: No	Explore how educational communities can co-create and implement actions to prevent and mitigate the socio-emotional impact of flood disasters on children.	Co-created educational actions implemented in schools after the October 2024 DANA flood, including solidarity networks, dialogic activities, and school-based socio-emotional support initiatives.	Isolated Depression at High Levels (DANA) — natural disaster (flood event).	2024.	Six evidence-based actions were co-created and implemented: mapping of educational communities, planning of dialogic gatherings, creation of solidarity networks, development of optimal learning environments, preservation of violence-free networks, and targeted support for vulnerable children. These actions proved effective during the first weeks after the disaster, strengthening socio-emotional w…	Strengthening community resilience through school-based interventions, fostering solidarity networks and supportive educational environments, and providing targeted assistance to vulnerable children.	Promoting collaborative and dialogic approaches within schools, building violence-free networks, and enhancing social cohesion through collective learning and solidarity to sustain resilience in educational communities..	Roca-Campos, E., Carbonell-Sevilla, S., Canal-Barbany, J. M., Barrachina-Sauri, M., Girbés-Peco, S., Giner-Gota, E., & Flecha, R. (2025). Co-Creating Educational Action to Protect Children After DANA Floods in Spain. Sustainability, 17(4), Article 1542. https://doi.org/10.3390/su17041542
Salt et al.	2019	United States	United States	Five female students participating in the Population-Focused Health course during Hurricane Harvey.	Qualitative educational case study describing experiential learning activities for nursing students involved in post-disaster community health interventions.	No	Gender: Yes Age: No Socio-economic status: No	Identify strategies to provide disaster relief and experiential learning opportunities for nursing students during community recovery after a natural disaster.	Educational sessions on trauma-informed care for children after Hurricane Harvey, using interactive health education, talking circles, and illustrated storybooks such as A Terrible Thing Happened (Holmes, 2000) and Jenny is Scared: When Sad Things Happen in the World (Shuman, 2003).	Hurricane Harvey (Category 4).	2017.	Participation in the intervention enabled students to deepen their understanding of the public health nurse’s role, the relational impact of social factors on population health, and community-based strategies to promote recovery. They also developed greater awareness of psychosocial stressors affecting children and families and the importance of flexible, context-sensitive responses.	Distribution of the flyer How to Prepare Your Children for a Disaster to local families before the second session, fostering awareness and family readiness for emergencies.	Emphasis on flexibility, communication, and partnership during post-disaster recovery; recognition of community-led recovery efforts and the emotional dimensions of resilience, including fatigue, grief, fear, and anxiety among survivors.	Salt, R. J., Sickora, C., Page, T. L., Martinez, M. L., Cantu, A. G., Schwab, K. W., & Lee, M. (2019). “We didn’t forget” Utilizing a Community‐Nurse Partnership to Promote Health in Rockport, Texas after Hurricane Harvey. Public Health Nursing, 37(1), 113-120. https://doi.org/10.1111/phn.12684
Sato et al.	2019	Japan	Older adults participating in the Japan Gerontological Evaluation Study (JAGES).	828 respondents with both predisaster (2013) and postdisaster (2016) survey data.	Longitudinal cohort study using pre- and postdisaster survey data to assess the effects of social capital on the risk of mental disorders among older adults following the Kumamoto earthquake.	Yes	Gender: Yes Age: Yes Socio-economic status: No	Examine how predisaster levels of social capital and changes in social capital after a disaster influence the risk of depression and other mental health problems among older adults.	None (observational study on social capital and mental health).	Kumamoto earthquake — natural disaster (earthquake).	2016.	Higher predisaster community-level social cohesion reduced the risk of depression among women (RR = 0.44), whereas a decline in social capital postdisaster increased depression risk (RR = 2.44). High levels of social participation were paradoxically associated with greater depression risk among women. The findings indicate that both the type and quality of social capital influence postdisaster me…	Assessing predisaster social capital to identify risk and vulnerability in aging populations; integrating community cohesion indicators into disaster preparedness frameworks.	Strengthening social cohesion, trust, and mutual support within communities; incorporating gender-sensitive policies to leverage appropriate forms of social capital in postdisaster recovery.	Sato, K., Amemiya, A., Haseda, M., Takagi, D., Kanamori, M., Kondo, K., & Kondo, N. (2020). Postdisaster changes in social capital and mental health: a natural experiment from the 2016 Kumamoto earthquake. American Journal of Epidemiology, 189(9), 910-921. https://doi: 10.1093/aje/kwaa041
Strayhorn et al.	2012	United States	Civilians, specifically homeowners and potential homeowners in hurricane-prone regions.	Over 350 key stakeholders surveyed and five focus groups conducted with 43 participants in Raleigh (North Carolina) and Biloxi (Mississippi).	Mixed-method design combining quantitative surveys and qualitative focus groups to evaluate public educational media tools for promoting home reinforcement and disaster preparedness.	Yes	Gender: Yes Age: Yes Socio-economic status: No	Develop and assess the utility and effectiveness of three educational media tools (pamphlet, video, and coaster) in increasing public knowledge about home safety during hurricanes.	Creation and evaluation of three public education tools: a trifold pamphlet, a pulpboard coaster, and a web-based video, each providing guidance on reinforcing wood-framed wall and roof systems against wind and rain hazards.	Hurricane events (wind and wind-driven rain).	2009.	All three media formats were perceived as useful for disseminating disaster preparedness information; however, participants rated the pamphlet as the most effective due to its clarity, visual appeal, accessible language, and ease of use. Key factors for improving public adoption included credible distribution channels, consistency of information, and availability of materials.	Use of accessible, evidence-based educational tools to inform homeowners about best practices for structural reinforcement before hurricane seasons.	Not specified.	Strayhorn, T., Dasmohapatra, S., Tilotta, D., & Mitchell, P. (2012). Effectiveness of educational tools for hurricane resilience in homes. Disaster Prevention and Management, 21(4), 433–444. https://doi.org/10.1108/09653561211256143
Subedi et al.	2020	Nepal	Local communities in western Nepal, especially school children and teachers in earthquake-prone areas.	Students from 22 schools (several hundred participants) completing pre- and post-intervention surveys.	Quasi-experimental quantitative evaluation of an educational intervention, including classroom instruction, teacher training, and installation of low-cost seismometers.	Yes	Gender: No Age: Yes Socio-economic status: No	Examine whether a seismology education program can increase earthquake awareness and preparedness among school children and local communities.	Seismology education program implemented in 22 schools, integrating lessons on earthquake science, teacher workshops, and community outreach through seismometer networks.	Earthquakes — natural disaster (seismic risk).	Not specified (program implemented post-earthquake preparedness context).	Educational activities significantly increased awareness among children, promoted social learning in local communities, and enhanced adaptive and preparedness capacities for future earthquakes, although perceptions of risk remained stable.	School-based earthquake education, teacher training to ensure sustained knowledge transfer, and community awareness activities supported by seismometer networks.	Not specified.	Subedi, S., Hetényi, G., & Shackleton, R.(2020). Impact of an educational program on earthquake awareness and preparedness in Nepal, Geoscience. Communication, 3, 279–290. https://doi.org/10.5194/gc-3-279-2020
Sugiyanto et al.	2024	Indonesia	High school students from an Indonesian public school identified through a needs analysis as having low environmental empathy and located in a flood-prone area.	72 eleventh-grade students.	Design-based research using a pre–post assessment framework. The study involved developing and implementing a digital learning platform (D-Learning) integrated with disaster mitigation pedagogy to strengthen students’ GeoCapabilities and socio-environmental empathy.	Yes	Gender: No Age: No Socio-economic status: No	Investigate how the design and implementation of D-Learning can enhance students’ GeoCapabilities—particularly their socio-environmental empathy—as part of a disaster mitigation support system.	D-Learning, a digital learning platform developed to integrate disaster mitigation content and empathy-based pedagogical approaches. The program aimed to cultivate deeper understanding of disaster processes, human–environment interactions, and empathetic engagement with communities affected by natural disasters.	Natural disasters (earthquakes and volcanic hazards).	D-Learning was implemented between August and November 2023	The D-Learning platform was validated as highly feasible by both material and media experts (mean score 4.42/5) and by user evaluation (82.2% eligibility score). Quantitative results showed that students using D-Learning improved their empathy skills by 46.58%, compared to a 42.71% improvement in the PowerPoint control group. The findings confirmed D-Learning’s potential to effectively enhance so…	The platform provided disaster impact education and interactive digital learning to increase awareness and knowledge about mitigation strategies.	The intervention fostered empathy and emotional engagement with disaster-affected communities, supporting the development of socio-environmental responsibility and preparedness behaviors among youth.	Sugiyanto, Muryani, C., Ni’matussyahara, D. (2024) Strengthening student empathy in GeoCapabilities: Digital learning innovations and pedagogical strategies for disaster mitigation. Contemporary Educational Technology, 16(3), ep521. https://doi.org/10.30935/cedtech/14913
Weinstein et al.	2025	Dominican Republic	Health professionals, community leaders, women, and at-risk youth.	104 participants (health professionals and community members) enrolled in climate and health education courses.	Quantitative and descriptive evaluation of a train-the-trainer capacity-building program combining lectures and collaborative learning on climate change, health impacts, and community resilience.	Yes	Gender: Yes Age: Yes Socio-economic status: No	Assess the effectiveness of a train-the-trainer model for increasing climate and health literacy, communication, and response capacities among health professionals and community members.	Climate Change Awareness and Literacy Program, structured as three in-person two-day courses conducted at Universidad Iberoamericana (UNIBE) in Santo Domingo between July and August 2024. Each session included eight lectures and collaborative activities on climate science, adaptation, resilience, and health-related impacts.	Climate change and health-related hazards.	2024.	The program achieved both objectives: empowering community leaders, women, and youth to enhance individual and collective resilience, and increasing the number of health professionals capable of delivering effective climate and health education. It represents the first evaluation of a train-the-trainer approach in the Dominican Republic integrating health and climate resilience training simultane…	Implementation of structured, bilingual (Spanish) train-the-trainer courses that provided health professionals with communication tools and educational resources to disseminate accurate climate-health information at the community level.	Strengthening adaptive capacities through education, empowerment, and intersectoral collaboration between health institutions and local communities, promoting long-term resilience to climate-related health risks in the Dominican Republic.	Weinstein, H. N. W., Hadley, K., Patel, J., Silliman, S., Gomez Carrasco, R. Y., Arredondo Santana, A. J., Sosa, H., Rosa, S. M., Martinez, C., Hamacher, N. P., Campbell, H., Sullivan, J. K., Magalhães, D. d. P., Sorensen, C., & Valenzuela González, A. C. (2025). A Train-the-Trainer Approach to Build Community Resilience to the Health Impacts of Climate Change in the Dominican Republic. Internati…
Wellman et al.	2024	United States	Youth from low-income communities in Palm Beach County, Florida (mainly high school students).	Students aged 15–17 participating as Climate READY Ambassadors and younger mentees aged 9–11 engaged in after-school climate education activities.	Quantitative pre–post evaluation using structured questionnaires and summary statistics to assess changes in knowledge, self-efficacy, and communication skills about climate change and resilience.	Yes	Gender: Yes Age: Yes Socio-economic status: No	Assess whether participation in the Climate READY program improves youth knowledge, self-efficacy, and communication skills related to climate change and resilience.	Climate READY is a year-long training and mentorship program implemented during the 2022–2023 academic year. It engages high school students as mentors (“Ambassadors”) to deliver climate education and resilience training to younger peers through workshops, outreach, and advocacy projects.	Climate change and extreme weather events in Florida (environmental and meteorological hazards).	2022–2023.	Ambassadors reported higher confidence, preparedness, and understanding of climate science after the program. Younger students demonstrated improved comprehension of climate change and identified specific mitigation actions. The initiative also enhanced community resilience through mentorship, youth-led outreach, and advocacy for environmentally responsible behaviors.	Climate education, peer mentorship, and advocacy training designed to increase awareness, communication, and readiness among youth and local communities.	Development of climate literacy, promotion of pro-environmental behaviors, and community engagement through youth-led teaching, mentorship, and advocacy —empowering participants to act as change agents for climate resilience.	Wellman, R. L., Henderson, A., Coleman, R., Hill, C., & Davey, B. T. (2025). Assessment of a youth climate empowerment program: Climate READY. Geoscience Communication, 8(1), 1–46. https://doi.org/10.5194/gc-8-1-2025
Wheat et al.	2023	United States	Health professionals and students in medical and public health fields.	1,047 participants enrolled in a longitudinal online training course (measured across four time points, T1–T4).	Longitudinal quantitative evaluation of a live-virtual, eight-session climate and health training program assessing changes in knowledge, self-efficacy, and communication regarding the climate crisis.	Yes	Gender: Yes Age: Yes Socio-economic status: No	Examine whether participation in a structured climate-health training course increases health professionals’ knowledge, confidence, and communication skills related to climate change.	Free live-virtual Climate and Health Course consisting of eight weekly sessions covering climate science, extreme heat, air quality, vector-borne diseases, and mental health. The program also included interprofessional education (IPE) activities, policy engagement simulations, and optional skill-based practice sessions using NOAA Climate Toolkits and other digital resources.	Climate crisis (extreme weather, air quality, vector-borne, and temperature-related health impacts).	Training implemented in 2022.	Participants reported significant improvements in climate-health literacy, communication confidence, and motivation to teach others after completing the course. The program fostered greater interprofessional collaboration and engagement in advocacy, equipping participants with the skills to integrate climate considerations into clinical and public health practice.	Simulation-based and interprofessional learning that enhanced readiness for climate-related emergencies, use of NOAA climate tools for monitoring and decision-making, and training modules linking environmental hazards with public health responses.	Strengthening institutional and professional capacity through climate-health education, promoting community engagement, and integrating mental health and vulnerable population support within resilience planning. The program also encouraged policy involvement and institutional preparedness in healthcare and educational settings.	Wheat, S., Katzman, J., Herring, D., Tomedi, L., Sood, N., & Sorensen, C. (2023). Climate-health tele-education as a force multiplier: a train-the-trainer ECHO course series. The Journal of Climate Change and Health, 14, 100282. https://doi.org/10.1016/j.joclim.2023.100282
White-Newsome et al.	2014	United States	Low-income, minority, and urban populations vulnerable to extreme heat; city leaders and officials from multiple sectors including public health, social services, emergency management, meteorology, and environmental planning.	73 city leaders and officials from four U.S. cities — Detroit (MI), New York City (NY), Philadelphia (PA), and Phoenix (AZ) — representing sectors such as public health, social services, emergency management, meteorology, and environmental planning.	Qualitative comparative study using semi-structured interviews and workshops to explore city-level heat–health preparedness strategies and contextual differences in implementation.	No	Gender: No Age: No Socio-economic status: No	Identify the intervention strategies used by U.S. cities to reduce the health impacts of extreme heat, analyze the challenges faced during implementation, and explore how local contexts shape preparedness and adaptation efforts.	City-level heat–health programs and preparedness initiatives involving cross-sector collaboration, workshops with stakeholders, and participatory refinement of local and national strategies.	Extreme Heat Events (EHEs) — climate-related / environmental disaster (heatwaves).	No single event; study focused on ongoing 21st-century increases in extreme heat events.	Cities implemented diverse and context-specific interventions to mitigate heat-related health impacts. Success depended on political will, governance structures, and access to resources. Inter-sectoral collaboration proved essential, while workshops facilitated shared learning and the generation of actionable policy recommendations at local and national levels.	Development of localized heat-preparedness activities, establishment of inter-sectoral partnerships, and community engagement to enhance public awareness and early response capacities.	Strengthening city-level adaptive capacity through sustained policy commitment, resource mobilization, and context-sensitive interventions addressing long-term heat–health vulnerabilities.	White-Newsome, J. L., McCormick, S., Sampson, N., Buxton, M. A., O’Neill, M. S., Gronlund, C. J., Catalano, L., Conlon, K. C., & Parker, E. A. (2014). Strategies to reduce the harmful effects of extreme heat events: A four-city study. International Journal of Environmental Research and Public Health, 11(2), 1960–1988. https://doi.org/10.3390/ijerph110201960

## Sheet: Page 2. Confidence Levels
Confidence Level Colour	Authors	Year	Country	Target Population	Sample	Evidence from Statistical Analyses	Socio-Demographic Information	Research Design	Main Research Questions	Programme/Intervention	Desaster/Crisis and Type	Year of Event (P/I or D/C)	Main Results	Prep. Strategies	Resilience Strategies	Reference
4	Wheat et al.	2023	United States	Health professionals and students in medical and public health fields.	1047 participants enrolled in a longitudinal online training course (measured across four time points, T1–T4).	Yes	Gender: Yes Age: Yes Socio-economic status: No	Longitudinal quantitative evaluation of a live-virtual, eight-session climate and health training program assessing changes in knowledge, self-efficacy, and communication regarding the climate crisis.	Examine whether participation in a structured climate-health training course increases health professionals’ knowledge, confidence, and communication skills related to climate change.	Free live-virtual Climate and Health Course consisting of eight weekly sessions covering climate science, extreme heat, air quality, vector-borne diseases, and mental health. The program also included interprofessional education (IPE) activities, policy engagement simulations, and optional skill-based practice sessions using NOAA Climate Toolkits and other digital resources.	Climate crisis (extreme weather, air quality, vector-borne, and temperature-related health impacts).	Training implemented in 2022.	Participants reported significant improvements in climate-health literacy, communication confidence, and motivation to teach others after completing the course. The program fostered greater interprofessional collaboration and engagement in advocacy, equipping participants with the skills to integrate climate considerations into clinical and public health practice.	Simulation-based and interprofessional learning that enhanced readiness for climate-related emergencies, use of NOAA climate tools for monitoring and decision-making, and training modules linking environmental hazards with public health responses.	Strengthening institutional and professional capacity through climate-health education, promoting community engagement, and integrating mental health and vulnerable population support within resilience planning. The program also encouraged policy involvement and institutional preparedness in healthcare and educational settings.	Wheat, S., Katzman, J., Herring, D., Tomedi, L., Sood, N., & Sorensen, C. (2023). Climate-health tele-education as a force multiplier: a train-the-trainer ECHO course series. The Journal of Climate Change and Health, 14, 100282. https://doi.org/10.1016/j.joclim.2023.100282
4	Gao et al.	2021	China	Undergraduate students in related fields, future policymakers. Participants were 107 junior to senior undergraduates majoring in landscape architecture from six classes in Guangzhou, with a mean age of 21.7 (SD = 1.88) and balanced gender distribution (56.6% female).	107 undergraduate students.	Yes	Gender: Yes Age: Yes Socio-economic status: No	Mixed-method study combining quantitative (questionnaires, in-game data) and qualitative (observations, interviews) approaches to evaluate a serious game intervention.	Examine how participation in an Education for Sustainability (EfS) program using a serious game can improve students’ knowledge and decision-making for disaster risk reduction (DRR) under diverse climate hazard scenarios.	The EfS program was delivered through a serious game designed to simulate urban development decisions under multiple climate hazards (floods, typhoons, droughts). Players’ decisions influenced both urbanization progress and DRR outcomes, enabling experiential learning about the trade-offs between economic growth, infrastructure resilience, and environmental sustainability.	Climate-related urban hazards (floods, typhoons, droughts).	Programme implementation between October 2020 and March 2021 (18 game sessions).	The game significantly increased participants’ knowledge of climate hazards and DRR strategies. Players with higher pre-existing risk knowledge demonstrated stronger resilience and better DRR performance by the end of gameplay. Efficiency in Climate DRR improved with players’ understanding of urban planning and sustainable decision-making. The study validated serious gaming as an effective educat…	Scenario-based learning, interactive simulations, and decision-making under risk, allowing students to explore the consequences of urban planning and policy actions in counterfactual disaster contexts.	The study emphasized scenario-based decision-making to strengthen climate resilience through simulated urban planning. Players analyzed and managed resilience indicators such as Climate DRR—the proportion of urban areas able to withstand multiple hazards—and Efficiency in Climate DRR, measuring the capacity to resist both actual and potential hazards. The game illustrated how the degradation of g…	Gao, W., Guo, Y., & Jiang, F. (2021). Playing for a resilient future: A serious game designed to explore and understand the complexity of the interaction among climate change, disaster risk, and urban development. International Journal of Environmental Research and Public Health, 18, 8949. https://doi.org/10.3390/ijerph18178949
4	Bardullas et al.	2024	Mexico	Secondary school students in marginalized rural and urban communities (telesecondarias and public schools in Ensenada and Guadalupe Valley, Baja California).	112 students (52% girls, aged 12–15) of an Intervention group and control group of 208 students from two telesecondarias.	Yes	Gender: Yes Age: Yes Socio-economic status: No	Quasi-experimental mixed-methods design (Posttest Only Nonequivalent Groups Design) combining quantitative surveys and qualitative focus groups analyzed thematically.	Examine how an inclusive and contextualized Climate Change Education Program (CCEP) can enhance climate literacy, concern, hope, and pro-environmental behaviors among disadvantaged youth in semiarid and coastal Mexico.	Climate Change Education Program (CCEP) designed by Serendipia-UABC, grounded in place-based and climate justice frameworks, integrating the 5E active learning model, photovoice, and thinking routines to foster participatory and contextualized learning.	Long-term environmental crisis related to climate change (drought, water scarcity, coastal erosion, biodiversity loss, and sea-level rise).	Intervention implemented between 2022 and 2023 (pilot in 2022, formal roll-out in 2023).	The program significantly improved climate knowledge (48% → 61% correct, p < .001) and concern (+1.86 points, d = 0.453), with stronger gains among girls and urban students. Behavioral intentions toward pro-environmental actions increased but were constrained by socio-economic barriers such as limited waste management infrastructure. Feelings of hope decreased (-2.44, d = 0.649) due to perceived …	Active learning through the 5E model, fieldwork on local water and biodiversity systems, participatory photovoice projects, and low-cost educational kits. Teacher training modules were also developed to ensure program sustainability.	Fostering place-based climate literacy by linking global issues to local realities (biodiversity, agriculture, and water cycles); empowering youth voices through photovoice; integrating scientific and justice-oriented approaches via the “head–heart–hands” model; promoting intergenerational learning through student–family dialogue; and applying gender-inclusive methods to reduce climate knowledge …	Bardullas, U., Félix-Anaya, C., Espejel, I., & Leyva-Figueroa, E. (2024). Climate change education in semiarid and coastal regions of Mexico: Towards an inclusive educational program. Environmental Education Research. https://doi.org/10.1080/13504622.2024.2403396
4	Kalogiannidis et al.	2022	Greece	Active teachers in the city of Kozani, Greece.	150 teachers.	Yes	Gender: Yes Age: Yes Socio-economic status: No	Quantitative cross-sectional study using an online survey to examine the effects of curriculum integration and civil protection knowledge on disaster risk management in schools.	Examine how the integration of disaster-related content into the school curriculum and the acquisition of civil protection knowledge influence disaster risk management practices in educational settings.	Disaster Risk Reduction (DRR) through educational settings, emphasizing the integration of disaster awareness and civil protection into school curricula.	General disasters — educational preparedness and prevention context.	2022.	Integrating disaster awareness and civil protection education into the school curriculum positively influenced teachers’ disaster management practices. Disaster-related subjects enhanced students’ self-protection skills, risk awareness, and emergency preparedness, contributing to the prevention and mitigation of disaster impacts.	Promoting civil protection and disaster management education within school curricula; establishing emergency response teams and crisis management training for teachers and students.	Strengthening disaster resilience through institutionalized education, community participation, and sustained awareness within school environments.	Kalogiannidis, S., Toska, E., Chatzitheodoridis, F. & Kalfas, D. (2022). Using School Systems as a Hub for Risk and Disaster Management: A Case Study of Greece. Risks,10(5), 89. https://doi.org/10.3390/risks10050089
4	Chou, Yang, and Ren	2015	Taiwan	Borough presidents and local officials in Taipei.	178 participants who completed the multi-year disaster prevention and response training program.	Yes	Gender: No Age: Yes Socio-economic status: No	Mixed-methods study combining qualitative and quantitative approaches, including case studies, participant observation, and action research, along with structural equation modeling, learning satisfaction indices, and importance–performance analysis.	Assess the effectiveness of disaster prevention and response training programs in improving learning outcomes, disaster prevention literacy, and attitudes toward disaster preparedness among community leaders in Taipei.	A three-year disaster preparedness training initiative for borough presidents and local officials, including regular drills, simulations, and knowledge-sharing sessions to enhance community-level response capacity.	Local natural disasters — preparedness and prevention context.	2014 (implementation period of the training program).	The training significantly improved participants’ preparedness for evacuation, confidence in disaster response, and understanding of prevention measures. Regular drills and simulations enhanced disaster prevention literacy and increased participants’ autonomy in responding to emergencies.	Implementation of regular training programs and drills; fostering knowledge exchange, peer learning, and community-based approaches; integrating resources and developing leadership capacity for disaster response.	Resilience strategies focused on strengthening community resilience through capacity building, policy alignment with the National Disaster Prevention and Rescue framework, and the promotion of sustainable disaster education. These strategies aimed to enhance disaster literacy, foster autonomous and adaptive responses, and reduce socioeconomic vulnerability to ensure long-term preparedness and rec…	Chou, J.-S., Yang, K.-H., & Ren, T.-C. (2015). Ex-post evaluation of preparedness education in disaster prevention, mitigation and response. International Journal of Disaster Risk Reduction, 12, 188–201. https://doi.org/10.1016/j.ijdrr.2015.01.002
4	Jassempour et al.	2014	Iran	Employees of the Ahwaz Carbon Factory.	221 participants (105 in the intervention group and 111 in the control group).	Yes	Gender: Yes Age: Yes Socio-economic status: Yes	Randomized controlled experimental pre–post study using demographic, descriptive, and analytical statistics (Chi-square, Mann–Whitney, independent t-test).	Assess the effectiveness of an eight-week disaster preparedness education program based on the Precaution Adoption Process Model (PAPM) in improving disaster-related cognitions and behaviors among factory personnel.	8-week PAPM-based disaster preparedness education program focused on disaster awareness, risk perception, and behavioral change.	General natural disasters (no specific hazard focus).	2013 (8-week training implementation).	The intervention group showed significant improvement in PAPM stages, knowledge, perceived susceptibility, severity, benefits, and self-efficacy, while the control group showed minimal change. Positive correlations were observed between stage progression and perceived susceptibility, severity, benefits, and self-efficacy, and an inverse relationship with perceived barriers. The program effectivel…	Education on disaster survival kit content, hazard knowledge, and communication through media and social networks to enhance awareness and precautionary actions.	Strengthening behavioral adoption of preparedness practices, improving knowledge and self-efficacy, and reducing perceived barriers to disaster readiness, thereby promoting sustained individual and organizational resilience.	Jassempour, K., Shirazi, K. K., Fararooei, M., Shams, M., & Shirazi, A. R. (2014). The impact of educational intervention for providing disaster survival kit: Applying precaution adoption process model. International Journal of Disaster Risk Reduction, 10, 374–380. https://doi.org/10.1016/j.ijdrr.2014.10.012
4	Azmi et al.	2021	Malaysia	School children (aged 9–10).	224 elementary students in the pre-intervention phase and 205 in the post-intervention phase.	Yes	Gender: Yes Age: Yes Socio-economic status: No	Quasi-experimental one-group pre–post design; survey assessment.	Evaluate the effectiveness of a flood-risk education intervention for improving children’s knowledge and perceptions related to flood preparedness.	Flood Risk Reduction (FRR) educational programme for school children, developed under the Health Belief Model (HBM) framework. The intervention comprised four modules: (1) flood knowledge and its link to climate conditions, (2) flood warning recognition, (3) assembling emergency kits, and (4) readiness and response to floods. Each module targeted key HBM components—knowledge, perceived susceptibi…	Floods.	Not specified.	The intervention significantly improved children’s flood-risk knowledge and their perceived susceptibility, severity, and benefits related to preparedness behaviours. However, no significant change was observed in self-efficacy following the programme.	The knowledge transfer session was delivered in a single 1–2-hour class to cover all learning modules and achieve the intended learning outcomes on flood preparedness.	Not specified.	Azmi, E. S., How, V., & Rahman, H. A. (2021). Effect of health belief model on flood-risk educational approach among elementary school children in Malaysia. Jàmbá: Journal of Disaster Risk Studies, 13(1), 1102. https://doi.org/10.4102/jamba.v13i1.1102
4	Aulady et al.	2025	Indonesia	Residents of Kademangan Village in flood-prone areas.	241 households.	Yes	Gender: Yes Age: Yes Socio-economic status: Yes	Quasi-experimental design with randomized household allocation to voluntary vs. automatic enrolment groups; survey and regression analysis.	Examine the impact of voluntary and automatic enrolment strategies on participants’ likelihood of acquiring emergency kits for flood preparedness. strategies on the enrolment rates of participants in acquiring emergency kits for flood preparedness.	Emergency kit preparedness programme with voluntary and automatic enrolment conditions.	Floods.	2023 (flood-prone context).	Automatic enrolment substantially increased the likelihood of households acquiring emergency kits for flood preparedness compared to voluntary enrolment. The effect was stronger among participants with previous flood experience and higher perceived flood risk. Women and younger individuals showed higher enrolment rates, whereas lower-income participants were more likely to opt out. The study sugg…	Two enrolment mechanisms were tested to promote household flood preparedness: a voluntary enrolment system, in which participants could purchase emergency kits through a community programme, and an automatic enrolment system, where kits were distributed via a mandatory village service charge.	Not specified.	Aulady, M.F.N., Handayani, D., & Fujimi, T. (2025). Enhancing emergency kit preparedness of Indonesia’s poor community through insight from behavioral economics. Natural Hazards, 121, 2095–2110. https://doi.org/10.1007/s11069-024-06895-5
4	Ali et al.	2016	Bangladesh	Coastal residents of Morelganj and Sharankhola upazilas, along with local officials and NGO/government representatives.	245 participants.	Yes	Gender: Yes Age: Yes Socio-economic status: No	Mixed-method survey combining semi-structured interviews and descriptive statistical analysis.	Examine how coastal communities in Bangladesh participate in disaster management, identify their coping strategies before, during, and after disasters, and analyze the role of government and NGOs in supporting community-based disaster management.	Community-based disaster management and coping strategies related to floods, cyclones, storms, and tidal surges, including preparedness actions, relief distribution, and post-disaster rehabilitation.	Floods, cyclones, storms, and tidal surges — climate change–related natural hazards.	Data collection in 2013 (focused on recurrent disasters, including Cyclone Sidr 2007 and subsequent flood events).	Nearly half of respondents were severely affected by recurrent floods and storms each year. Most relied primarily on family and neighbors for relief and rehabilitation, with limited government or NGO involvement. Only 11% had opportunities to participate in disaster policymaking, and 89% reported not being consulted prior to implementation. Preparations included moving valuables and livestock to …	Evacuating to relatives’ homes or cyclone shelters, moving valuables and livestock to safe areas, storing dry foods, and applying indigenous hazard prediction methods. Limited awareness and training programs highlighted gaps in preparedness capacity.	Reliance on family and neighbor networks for mutual aid, post-disaster recovery led by voluntary and community groups, and indigenous coping strategies for survival and rehabilitation. Government and NGO assistance (cash, food, materials) remained limited and inconsistent, reinforcing the importance of community-led approaches and local solidarity in sustaining resilience.	Ali, I., Azman, A., Hossain, K., Islam, S. M. S., Majumder, A. H., Hatta, Z. A., & Hossain, K. (2016). Community participations in disaster management: A case study of Bangladesh. Indian Journal of Ecology, 43(2), 463–472. https://www.researchgate.net/publication/330982111_Community_Participations_in_Disaster_Management_A_Case_Study_of_Bangladesh
4	Johns et al.	2023	USA	Local leaders and community members affiliated with environmental NGOs and university programs in the Gulf region. The sample consisted primarily of White, older, wealthier, and highly educated participants, including civic leaders, NGO staff, and university affiliates.	259 participants.	Yes	Gender: Yes Age: Yes Socio-economic status: Yes	Mixed-methods design combining pre- and post-film surveys with quantitative and qualitative analyses. The study employed closed and open-ended questions to assess knowledge, attitudes, and behavioral intentions before and after viewing the documentary. Thematic coding was applied to qualitative responses.	Examine how effectively the documentary film Dear Tampa Bay engages viewers emotionally with climate issues in the Gulf region, conveys factual information to improve environmental literacy, and enhances participants’ sense of competence, responsibility, and empowerment to take climate action.	The intervention consisted of public screenings of Dear Tampa Bay, an educational documentary film integrating storytelling, scientific information, and local voices to communicate the impacts of climate change on the Gulf region. Screenings took place between November 2022 and April 2023 and included discussions with community stakeholders. The film’s storytelling model aimed to foster emotional…	Ongoing climate crisis and related environmental risks in the Gulf region, including flooding, storm surge, temperature rise, and ecosystem degradation.	2022–2023 (programme implementation).	Viewing the film led to significant increases in climate knowledge, particularly regarding temperature rise, living shorelines, and natural adaptation methods. Participants’ confidence in their ability to contribute to climate solutions increased markedly: agreement with statements such as “I feel ready to help my community prepare for climate change” rose from 74% to 87%, and “I can help educate…	Participants demonstrated increased willingness to engage in preparedness and resilience activities such as voting for pro-resilience candidates, volunteering for living shoreline projects, attending hurricane preparedness sessions, and participating in local planning meetings about climate initiatives.	The film emphasized community-based and nature-based solutions, such as living shorelines and ecosystem restoration, as vital for climate adaptation. Post-screening engagement showed growing commitment to collective action, civic participation, and inclusive storytelling involving youth and Indigenous perspectives as mechanisms to strengthen community resilience and climate literacy.	Johns, R., Raines, S., Moore, A., Hill, M., Lansky, P., & Arsum Pathak, A. (2024). Dear Tampa Bay: Creating and leveraging a climate resilience documentary film using story-telling for citizen engagement. Environmental Communication, 18(6), 712–728. https://doi.org/10.1080/17524032.2024.2315181
4	Davies and Sidoti	2024	Australia	Participants in the Hub program, including adults, families, young people, seniors, and people with disabilities.	2792 participants who completed post-activity surveys across 217 Hub events	Yes	Gender: No Age: No Socio-economic status: No	Mixed-methods study combining quantitative and qualitative approaches to evaluate the outcomes of a large-scale community resilience initiative.	Evaluate the impact of the Creative, Community, Wellbeing and Resilience Hub on disaster preparedness, community cohesion, and psychosocial wellbeing among diverse community groups.	Creative, Community, Wellbeing and Resilience Hub — a disaster preparation, recovery, and resilience initiative offering psychosocial, creative, and community-based supports through 217 events.	General disaster preparedness and recovery context — multi-hazard community resilience framework.	2022–2023.	Participants reported significant improvements in community building, reduced social isolation, enhanced wellbeing, and greater perceived capacity to cope with emergencies and adapt to changing circumstances. The Hub model demonstrated that creative and psychosocial approaches are particularly effective for strengthening preparedness and community resilience.	Establishing place-based organisations capable of addressing community needs during routine times and rapidly scaling to surge capacity during disasters; integrating creative and psychosocial elements into practical disaster preparation.	Fostering holistic, community-based recovery through creative engagement, social connection, and wellbeing-focused programming, promoting sustained adaptive capacity beyond immediate disaster contexts.	Davies, J., & Sidoti, F. (2024). ​The role of community service organisations in disaster resilience: the Hub project. ​ Australian Journal of Emergency Management, 39(2), 57. https://knowledge.aidr.org.au/resources/ajem-april-2024-the-role-of-community-service-organisations-in-disaster-resilience-the-hub-project/
4	Strayhorn et al.	2012	United States	Civilians, specifically homeowners and potential homeowners in hurricane-prone regions.	350 key stakeholders at least surveyed and five focus groups conducted with 43 participants in Raleigh (North Carolina) and Biloxi (Mississi	Yes	Gender: Yes Age: Yes Socio-economic status: No	Mixed-method design combining quantitative surveys and qualitative focus groups to evaluate public educational media tools for promoting home reinforcement and disaster preparedness.	Develop and assess the utility and effectiveness of three educational media tools (pamphlet, video, and coaster) in increasing public knowledge about home safety during hurricanes.	Creation and evaluation of three public education tools: a trifold pamphlet, a pulpboard coaster, and a web-based video, each providing guidance on reinforcing wood-framed wall and roof systems against wind and rain hazards.	Hurricane events (wind and wind-driven rain).	2009.	All three media formats were perceived as useful for disseminating disaster preparedness information; however, participants rated the pamphlet as the most effective due to its clarity, visual appeal, accessible language, and ease of use. Key factors for improving public adoption included credible distribution channels, consistency of information, and availability of materials.	Use of accessible, evidence-based educational tools to inform homeowners about best practices for structural reinforcement before hurricane seasons.	Not specified.	Strayhorn, T., Dasmohapatra, S., Tilotta, D., & Mitchell, P. (2012). Effectiveness of educational tools for hurricane resilience in homes. Disaster Prevention and Management, 21(4), 433–444. https://doi.org/10.1108/09653561211256143
4	Ahatsi et al.	2024	Ghana	Social enterprises engaged in climate mitigation and adaptation activities.	379 social enterprises.	Yes	Gender: Yes Age: Yes Socio-economic status: No	Quantitative descriptive study using online surveys analyzed through descriptive statistics and mean value ranking.	Identify the main climate change mitigation and adaptation strategies employed by social enterprises in Ghana and the challenges they face in implementing them.	Climate-focused social enterprise initiatives encompassing sustainable agriculture, innovative funding models, strategic partnerships, renewable energy systems, education and awareness campaigns, circular economy practices, and sustainable transportation.	Climate change–related crises, including floods, extreme weather, rising temperatures, and unsustainable agricultural systems.	2024 (data collection).	Ghanaian social enterprises implement diverse mitigation and adaptation strategies, with the most prominent being innovative financing models, sustainable agriculture promotion, and strategic partnerships. Renewable energy systems, awareness campaigns, and nature-based solutions were also frequent, while clean energy and waste-to-energy solutions were less emphasized. Key challenges included comp…	Education and awareness campaigns, community-based renewable energy systems, sustainable agricultural practices, and circular economy initiatives (recycling, upcycling). Partnerships and collaborative networks supported readiness and resource mobilization.	Implementation of innovative financing mechanisms, local renewable energy projects, and nature-based solutions; promotion of sustainable transportation and agricultural practices; strengthening adaptive capacity through collaborative networks, despite persistent market competition, policy volatility, and technical skill gaps.	Ahatsi, E., Nie, L., & Olanrewaju, O. A. (2024). Climate change mitigation and adaptation in Ghana: Strategies and challenges faced by social enterprises. Atmosphere, 15(1), 1278. https://doi.org/10.3390/atmos15111278
4	Amare and Simane	2017	Ethiopia	Smallholder farmers.	442 households.	Yes	Gender: Yes Age: Yes Socio-economic status: Yes	Cross-sectional household survey with quantitative analysis (Chi-square and ANOVA). test and one-way ANOVA. Proposed: Cross-sectional household survey with quantitative statistical analysis (Chi-square, ANOVA).	Identify the adaptation measures used by smallholder farmers to cope with climate variability and changes over the past five years. impact of climate variability and what changed over the past 5 years	Adoption of farm-level climate adaptation options.	Food security threats related to climate variability.	Not specified.	Smallholder farmers primarily adopted small-scale irrigation, agronomic practices, livelihood diversification, and soil and water conservation measures to reduce the negative impacts of climate variability. Adoption of small-scale irrigation was positively associated with access to credit, social capital, and education, while distance to markets and land size negatively influenced agronomic pract…	Farmers implemented various on-farm adaptation practices such as stone and soil bunds, terraces, and check dams to reduce erosion and water loss. They also adopted small-scale irrigation systems, drought-tolerant crop varieties, and crop diversification. Complementary non-farm and off-farm activities were developed to secure income during periods of climate stress.	Not specified.	Amare, A., & Simane, B. (2017). Determinants of smallholder farmers’ decision to adopt adaptation options to climate change and variability in the Muger Sub basin of the Upper Blue Nile basin of Ethiopia. Agriculture & Food Security, 6, Article 64. https://doi.org/10.1186/s40066-017-0144-2
4	Ali and George	2022	India	Residents of the Kochi Municipal Corporation (Kerala) affected by the 2018 and 2019 floods.	750 households.	Yes	Gender: Yes Age: Yes Socio-economic status: Yes	Quantitative study employing multivariate probit regression to examine participation, preparedness, and mitigation behaviors.	Analyze how community participation relates to household-level disaster mitigation measures, identify the socio-economic predictors of participation and preparedness, and assess the extent to which participation enhances resilience in flood-prone communities.	Post-flood community participation and engagement activities, including volunteering, social events, and neighborhood-based initiatives that fostered collective preparedness and recovery.	Floods — natural disasters.	2018–2019 (post-flood recovery and preparedness).	Community participation significantly increased the probability of households adopting disaster mitigation measures. Active participants in community events were 23% more likely to engage in preparedness actions such as emergency planning, monitoring flood updates, learning from previous experiences, and strengthening neighborhood ties. Education level and presence of household members with speci…	Household emergency planning, continuous monitoring of disaster updates, applying lessons from previous floods, and fostering neighborhood collaboration through social and community participation.	Building strong community bonds and mutual support networks; promoting trust and collective action; leveraging women’s engagement and the inclusion of vulnerable groups to enhance adaptive capacity and household-level resilience.	Ali, S., & George, A. (2022). Fostering disaster mitigation through community participation: Case of Kochi residents following the Kerala floods of 2018 and 2019. Natural Hazards, 111(1), 389–410. https://doi.org/10.1007/s11069-021-05058-0
4	Sato et al.	2019	Japan	Older adults participating in the Japan Gerontological Evaluation Study (JAGES).	828 respondents with both predisaster (2013) and postdisaster (2016) survey data.	Yes	Gender: Yes Age: Yes Socio-economic status: No	Longitudinal cohort study using pre- and postdisaster survey data to assess the effects of social capital on the risk of mental disorders among older adults following the Kumamoto earthquake.	Examine how predisaster levels of social capital and changes in social capital after a disaster influence the risk of depression and other mental health problems among older adults.	None (observational study on social capital and mental health).	Kumamoto earthquake — natural disaster (earthquake).	2016.	Higher predisaster community-level social cohesion reduced the risk of depression among women (RR = 0.44), whereas a decline in social capital postdisaster increased depression risk (RR = 2.44). High levels of social participation were paradoxically associated with greater depression risk among women. The findings indicate that both the type and quality of social capital influence postdisaster me…	Assessing predisaster social capital to identify risk and vulnerability in aging populations; integrating community cohesion indicators into disaster preparedness frameworks.	Strengthening social cohesion, trust, and mutual support within communities; incorporating gender-sensitive policies to leverage appropriate forms of social capital in postdisaster recovery.	Sato, K., Amemiya, A., Haseda, M., Takagi, D., Kanamori, M., Kondo, K., & Kondo, N. (2020). Postdisaster changes in social capital and mental health: a natural experiment from the 2016 Kumamoto earthquake. American Journal of Epidemiology, 189(9), 910-921. https://doi: 10.1093/aje/kwaa041
4	Ahmed et al.	2016	Bangladesh	Two coastal communities (Nowapara and Pashurbunia).	90 households (45 per community). Community-based focus group discussions with Community Disaster Management Committees Cost-benefit analysis	Yes	Gender: Yes Age: No Socio-economic status: Yes	Pre–post quantitative survey (2013–2016).	Assess the impact and cost–benefit of the Vulnerability to Resilience (V2R) programme on community resilience and sustainable livelihoods. (a) To measure whether the selected communities have achieved the resilience characteristics set out by Vulnerability to resilience (V2R) programme. (b) To conduct a cost-benefit analysis for the V2R intervention. (c) To analyse V2R’s impact on the communities…	Vulnerability to Resilience (V2R) programme.	Cyclone disaster.	Programme: 2013.	The programme led to stronger community cohesion, improved organization, and higher awareness and connectivity with government institutions and NGOs. Accessibility to key facilities (schools, markets, health services, cyclone shelters, and water supply) improved notably. Communities reported reduced damage and casualties after cyclones, fewer water-borne diseases, and lower healthcare costs. Econ…	Not specified.	Community Disaster Management Committees (CDMC) were established to coordinate preparedness, monitor project progress, and strengthen links with local institutions. These committees fostered community participation, promoted regular meetings, and supported training activities on livelihoods, WASH, and disaster risk reduction. The approach emphasized people-centred planning, partnerships with NGOs…	Ahmed, B., Kelman, I., Fehr, H. K., & Saha, M. (2016). Community Resilience to Cyclone Disasters in Coastal Bangladesh. Sustainability, 8(8), Article 805. https://doi.org/10.3390/su8080805
4	Karanci et al.	2005	Turkey	Community leaders, the Central District Municipality, academic and private enterprise sectors, and the National Disaster Risk Management Agency (COPECO).	800 adults participating in a follow-up survey comparing trained and untrained community members.	Yes	Gender: Yes Age: No Socio-economic status: Yes	Quantitative follow-up survey assessing the impact of a disaster awareness training program on disaster-related cognitions and preparedness behaviors.	Evaluate the impact of a community disaster awareness training program on disaster-related cognitions (expectations, worry, and loss estimation) and preparedness behaviors.	Community disaster training program focused on preparedness for earthquakes, floods, and landslides, delivered through local workshops and community initiatives.	Natural disasters — earthquakes, floods, and landslides.	2002 (training program implementation).	Participants who completed the training showed significantly higher disaster expectations, perceived threat, and preparedness behaviors compared to nonparticipants. Predictors of disaster cognitions included gender, education, marital status, property ownership, training participation, and anxiety. Women, married individuals, and those with more household property perceived higher threats. The pr…	Promoting practical measures such as keeping emergency supplies, stabilizing furniture, obtaining earthquake insurance, creating family reunion plans, coordinating communication during and after disasters, and reinforcing building structures.	Fostering cognitive preparedness and an internal locus of control by strengthening individuals’ belief in their ability to mitigate disaster impacts through proactive behaviors and informed decision-making.	Karancı, A. N., Aksit, B., & Dirik, G. (2005). Impact of a community disaster awareness training program in Turkey: Does it influence hazard-related cognitions and preparedness behaviors. Social Behavior and Personality, 33(3), 243–258. https://doi.org/10.2224/sbp.2005.33.3.243
3	Weinstein et al.	2025	Dominican Republic	Health professionals, community leaders, women, and at-risk youth.	104 participants (health professionals and community members) enrolled in climate and health education courses.	Yes	Gender: Yes Age: Yes Socio-economic status: No	Quantitative and descriptive evaluation of a train-the-trainer capacity-building program combining lectures and collaborative learning on climate change, health impacts, and community resilience.	Assess the effectiveness of a train-the-trainer model for increasing climate and health literacy, communication, and response capacities among health professionals and community members.	Climate Change Awareness and Literacy Program, structured as three in-person two-day courses conducted at Universidad Iberoamericana (UNIBE) in Santo Domingo between July and August 2024. Each session included eight lectures and collaborative activities on climate science, adaptation, resilience, and health-related impacts.	Climate change and health-related hazards.	2024.	The program achieved both objectives: empowering community leaders, women, and youth to enhance individual and collective resilience, and increasing the number of health professionals capable of delivering effective climate and health education. It represents the first evaluation of a train-the-trainer approach in the Dominican Republic integrating health and climate resilience training simultane…	Implementation of structured, bilingual (Spanish) train-the-trainer courses that provided health professionals with communication tools and educational resources to disseminate accurate climate-health information at the community level.	Strengthening adaptive capacities through education, empowerment, and intersectoral collaboration between health institutions and local communities, promoting long-term resilience to climate-related health risks in the Dominican Republic.	Weinstein, H. N. W., Hadley, K., Patel, J., Silliman, S., Gomez Carrasco, R. Y., Arredondo Santana, A. J., Sosa, H., Rosa, S. M., Martinez, C., Hamacher, N. P., Campbell, H., Sullivan, J. K., Magalhães, D. d. P., Sorensen, C., & Valenzuela González, A. C. (2025). A Train-the-Trainer Approach to Build Community Resilience to the Health Impacts of Climate Change in the Dominican Republic. Internati…
3	Subedi et al.	2020	Nepal	Local communities in western Nepal, especially school children and teachers in earthquake-prone areas.	200 participants at least: Students from 22 schools (several hundred participants) completing pre- and post-intervention surveys.	Yes	Gender: No Age: Yes Socio-economic status: No	Quasi-experimental quantitative evaluation of an educational intervention, including classroom instruction, teacher training, and installation of low-cost seismometers.	Examine whether a seismology education program can increase earthquake awareness and preparedness among school children and local communities.	Seismology education program implemented in 22 schools, integrating lessons on earthquake science, teacher workshops, and community outreach through seismometer networks.	Earthquakes — natural disaster (seismic risk).	Not specified (program implemented post-earthquake preparedness context).	Educational activities significantly increased awareness among children, promoted social learning in local communities, and enhanced adaptive and preparedness capacities for future earthquakes, although perceptions of risk remained stable.	School-based earthquake education, teacher training to ensure sustained knowledge transfer, and community awareness activities supported by seismometer networks.	Not specified.	Subedi, S., Hetényi, G., & Shackleton, R.(2020). Impact of an educational program on earthquake awareness and preparedness in Nepal, Geoscience. Communication, 3, 279–290. https://doi.org/10.5194/gc-3-279-2020
3	Noviekayati et al.	2019	Indonesia	Residents of multiple cities in East Java affected by recurrent floods.	354 community members from different East Java cities.	Yes	Gender: No Age: Yes Socio-economic status: No	Quantitative observational study using two surveys examining (a) the influence of demographic factors (age, education, socio-economic status, gender) on rational decision-making and (b) the relationship between resilience, coping strategies, and rational decision-making.	Examine how demographic factors, resilience, and coping strategies influence rational decision-making among flood-affected communities.	None (observational study).	Natural disaster — floods (annual flooding in East Java).	Ongoing (year not specified).	58% of participants demonstrated high-quality rational decision-making, while 42% made poorer decisions. Education significantly improved decision-making quality, and resilience, coping strategies, and age were positively associated with rational decision-making. The findings highlight the importance of psychological and social resources in mitigating the physical and emotional impacts of floods.	Strengthening resilience, coping strategies, and community education to enhance rational decision-making during flood events.	Promoting adaptive coping and decision-making skills as key mechanisms for increasing community resilience and minimizing future flood impacts.	Noviekayati, I.G.A.A., Utomo, D. B., Pratikto, H., & Rumambo, M.G. (2019). Rational Decisions in Communities Affected by Annual Floods in East Java. Indonesian International Journal of Innovation, Creativity and Change, 8(8), 405-415. https://www.ijicc.net/images/vol8iss8/8824_Noviekayati_2019_E_R.pdf
3	Gokmenoglu et al.	2025	Turkey	Teachers and school administrators.	38 participants (teachers and administrators) involved in the training program.	Yes	Gender: Yes Age: Yes Socio-economic status: No	Quasi-experimental pretest–posttest–control group design assessing changes in disaster resilience levels after training.	Examine the effectiveness of an in-service training program grounded in Community Engagement Theory in enhancing the disaster resilience of teachers and school administrators.	A 23-week in-service training program designed to build disaster resilience by developing individual, social, and institutional capacities within schools.	Disasters and earthquakes — contextualized with reference to the 2004 Indian Ocean tsunami and the 2015 Nepal earthquakes.	2004 (Indian Ocean tsunami in Thailand) and 2015 (Nepal earthquakes).	The training enhanced disaster resilience at individual, social, and institutional levels. For teachers, improvements were observed in critical awareness, coping style, sense of place, positive outcome expectancy, beliefs and knowledge, self-efficacy, and intent. Administrators showed increased scores in responsibility and collective efficacy. The program strengthened social capital and collectiv…	Enhancing risk perception, information-seeking behaviors, and positive outcome expectancy to motivate preventive and proactive disaster preparedness actions within school settings.	Promoting community engagement, collaboration, and trust among teachers and administrators; strengthening social capital and collective efficacy; fostering self-organization and empowerment across social, psychological, and institutional dimensions to build disaster-resilient educational communities.	Gokmenoglu, T., Sonmez, E. D., Yavuz, İ., Cug, F. D., & Cemaloglu, N. (2025). Measuring the effectiveness of a community engagement theory-driven training program. International Journal of Disaster Risk Reduction, 116, 105128. https://doi.org/10.1016/j.ijdrr.2024.105128
3	Chen et al.	2012	United States	Residents of Houston and surrounding areas vulnerable to Hurricane Ike.	439: Adults living in one of 85 Houston zip codes. More than 1,000 individuals participated in the pre-Ike survey; 439 respondents completed the post-Ike follow-up survey.	Yes	Gender: Yes Age: Yes Socio-economic status: Yes	Two cross-sectional random-digit-dialing surveys conducted before and after Hurricane Ike to assess preparedness, resource access, and behavioral changes.	Examine whether experiencing a natural disaster leads to measurable changes in emergency preparedness and access to informational, financial, and emotional resources among residents of Houston.	None; observational study of preparedness and resource access before and after Hurricane Ike.	Hurricane Ike (natural disaster).	Pre-Ike survey: July 2008; disaster: September 2008; post-Ike survey: 2009.	Results showed no significant changes in preparedness or evacuation plans before and after the hurricane, suggesting a ceiling effect due to already high baseline preparedness levels. However, Hispanics and other minority groups reported a significant increase in access to emergency information, and all residents perceived greater availability of financial support. African Americans reported lowe…	Evacuation planning, awareness of emergency procedures, and self-reported access to informational, financial, and emotional resources.	Perceived improvements in informational and financial support, particularly among minority groups, suggesting that effective communication and outreach can enhance resilience and equity in disaster preparedness.	Chen, V., Banerjee, D., & Liu, L. (2012). Do people become better prepared in the aftermath of a natural disaster? The Hurricane Ike experience in Houston, Texas. Journal of Public Health Management and Practice, 18(3), 241–249. https://doi.org/10.1097/PHH.0b013e31822d4beb
3	Doner and Stapleton	2019	United States	University students from three disciplines: geoscience, public policy, and emergency management.	149 students across three institutions participating in the pilot testing of the educational module.	Yes	Gender: No Age: No Socio-economic status: No	Educational intervention study with pilot testing across multiple universities and disciplines to evaluate the effectiveness of a systems-based teaching module on hazard awareness and resilience thinking.	Examine how societal risk and resilience to major storms can be effectively taught through systems analysis by integrating geoscience, public policy, and emergency management to prepare communities for extreme weather events.	A three-unit, three-week teaching module combining systems thinking, interdisciplinary collaboration, and practical exercises to improve risk awareness and preparedness for natural hazards.	Natural hazards — extreme weather and climate-related events.	2014–2017 (period of programme implementation and pilot testing).	The module effectively fostered systems thinking, interdisciplinary problem-solving, and hazard awareness among students. Participants demonstrated improved understanding of community vulnerabilities, risk communication, and local preparedness strategies.	Identification of weather-related hazards and community vulnerabilities; historical data analysis to inform preparedness; design of localized infrastructure and emergency response strategies; engagement in simulated town hall meetings; and development of communication materials such as press releases and policy briefs to promote public risk awareness.	Enhancing adaptive capacity to cope with increasing uncertainty and climate-related risks; reducing vulnerabilities in infrastructure and emergency systems; promoting recovery through resilient institutional and societal systems; encouraging interdisciplinary collaboration and knowledge integration; and empowering communities to adopt proactive, risk-informed behaviors.	Doner, L., & Stapleton, P. (2019). Teaching societal risk and resilience through systems analysis of major storms. In M. J. O’Donnell & K. J. O’Donnell (Eds.), Interdisciplinary teaching about Earth and the environment for a sustainable future (pp. 197–212). Springer. https://doi.org/10.1007/978-3-030-03273-9_10
2	Chen et al.	2006	Taiwan	Community residents.	1 individual at least: Not specified.	No	Gender: No Age: No Socio-economic status: No	Case study evaluating the outcomes of a community-based disaster management program.	Evaluate the effectiveness of a community-based disaster management program in improving residents’ knowledge, preparedness, and organizational capacity for emergency response.	Community-based disaster management program consisting of 12 hours of hands-on training and a simulated disaster exercise focused on practical response, problem-solving, and community organization.	Natural hazards (multiple).	2001 (program implementation).	Participants learned to analyze vulnerabilities, identify local problems, develop practical solutions, and organize community-based disaster management structures. Training and simulation exercises improved emergency response capabilities and collective preparedness.	Providing continuous education on natural hazards and preparedness actions before, during, and after disasters; conducting follow-up training to maintain awareness; developing community databases of rescue equipment, refuge facilities, and vulnerable populations.	Promoting hazard identification, vulnerability assessment, and community problem-solving; reinforcing response skills through simulations; and fostering public awareness and education to reduce vulnerability and strengthen community resilience to emergencies.	Chen, L.C., Liu, Y.C., & Chan, K.C. (2006). Integrated community-based disaster management program in Taiwan: A case study of Shang-An Village. Natural Hazards, 37, 209–223. https://doi.org/10.1007/s11069-005-4669-5
2	Johannessen and Wamsler	2017	South Africa, India, Sweden, Philippines	WASH (Water, Sanitation and Hygiene) humanitarian and development community.	10 key informants from WASH and disaster risk management organisations across six cities.	No	Gender: No Age: No Socio-economic status: No	Comparative qualitative case study; key informant interviews (n = 10), document analysis, and triangulation through a one-day project workshop (11 participants).	Explore the socioeconomic, hazard-related, and systemic factors that affect urban resilience, and examine how resilience thinking can be applied to urban WASH services to strengthen DRR and CCA integration.	Integration of disaster risk reduction and climate change adaptation into urban WASH and resilience programming across six cities.	Urban water-related disasters.	Not specified.	Three categories of disturbance affecting urban resilience were identified: (a) socioeconomic disturbances within water governance systems (e.g., corruption, capacity gaps, rising operational costs), representing 62% of responses; (b) hazard disturbances caused by external disasters such as floods and crises (23%); and (c) long-term socio-ecological disturbances linked to unsustainable resource e…	Not specified.	Not specified.	Johannessen, A., & Wamsler, C. (2017). What Does Resilience Mean for Urban Water Services? Ecology and Society, 22(1), Article 1. https://doi.org/10.5751/ES-08870-220101
2	Pickering et al.	2021	Canada	High school and university students.	120 students participating in educational activities and disaster preparedness training.	No	Gender: No Age: No Socio-economic status: No	Public health intervention framed within the Sendai Framework for Disaster Risk Reduction, focused on developing and evaluating DRR educational resources.	Promote disaster risk reduction education among youth through participatory and multidisciplinary learning experiences linked to public health.	Educational initiative aligned with the Sendai Framework for DRR, including nine curriculum modules on disaster management and specific hazards (floods, storms, fires, wildfires, tornadoes, earthquakes, health emergencies, and hazardous materials). The programme also produced a children’s book, educational video, Photovoice project, and conference presentations to foster youth engagement.	Disaster Risk Reduction and Public Health (multi-hazard focus).	Since 2014 (ongoing initiative).	The public health intervention produced a comprehensive set of DRR educational materials, including training modules for teachers, a children’s book on earthquake preparedness, an educational video on youth participation, and a Photovoice project. These outputs have strengthened disaster awareness and engagement among students, supporting the integration of DRR content into formal education and c…	Development of DRR curriculum modules and educational resources promoting risk awareness, safety behaviours, and cross-sector collaboration between schools and public health authorities.	Not specified.	Pickering, C.J., Guy, E., Al-Baldawi, Z., McVean, L., Sargent, S., & O'Sullivan, T. (2021). 'I believe this team will change how society views youth in disasters': the EnRiCH. Youth Research Team: a youth-led community-based disaster risk reduction program in Ottawa, Canada. Canadian Journal of Public Health, 112(5), 957-964. https://doi.org/10.17269/s41997-021-00486-8
2	Marres et al.	2012	Netherlands	Dutch citizens who survived the 2004 Indian Ocean tsunami.	144 Dutch tsunami survivors who registered and participated in the TISEI online portal.	No	Gender: No Age: No Socio-economic status: No	Mixed-method evaluation of the TISEI (Tsunami Internet Support and Education Interface) platform, combining online self-assessment surveys with qualitative analysis of forum and e-consult interactions.	Assess whether an online disaster-related platform can identify individuals at risk of post-traumatic stress, provide feedback, and guide them toward psychological help when needed.	TISEI web-based support system launched within three weeks after the 2004 tsunami. It offered four components: (1) information portal, (2) community forum, (3) self-assessment questionnaire, and (4) e-consultation with mental health professionals.	Tsunami.	2004 (platform launched January 2005).	Within two months after the tsunami, many participants reported PTSD-related symptoms such as insomnia, nightmares, irritability, avoidance, and flashbacks. During the following two years, users continued seeking help through the TISEI e-consult service for persistent anxiety, concentration problems, and weight loss. A total of 21 individuals were referred to mental health professionals for treat…	The experience demonstrated that the unpredictable nature of disasters places strong time pressure on developing digital response systems. It underscored the need to establish online support frameworks, secure funding, and build national and international collaborations in advance, learning from previous initiatives to ensure rapid and effective deployment in future crises.	Online support systems like TISEI enhance awareness of the emotional impact of disasters and enable early identification and treatment of psychological distress. They also promote community building, victim empowerment, and shared resilience by providing multilingual, low-threshold, and patient-centred access to emotional care and information in post-disaster contexts.	Marres, G. M., Leenen, L. P., Van der Slikke, J. W., & Vermetten, E. (2012). Use of a web portal for support and research after a disaster: opportunities and lessons learned. Interactive Journal of Medical Research, 1(2), e18. https://doi.org/10.2196/ijmr.1588
2	Asibey et al.	2025	Ghana	Residents of Ahensan (Kumasi) and local institutional actors involved in urban planning and disaster management (NADMO, Development Planning Unit, Physical Planning Department, Environmental Health and Sanitation Unit).	152 household respondents, 2 focus groups, and 4 key-informant interviews with local officials.	No	Gender: Yes Age: Yes Socio-economic status: Yes	Exploratory sequential mixed-methods study combining qualitative (interviews, focus groups, direct observation) and quantitative (household survey) phases to assess social–ecological system (SES) resilience and community engagement in climate adaptation measures.	Examine how residents and institutions in Ahensan understand, implement, and participate in social–ecological system (SES) interventions for climate resilience, and identify barriers to their effective adoption.	Existing SES-related measures by residents and authorities, including clean-up campaigns, drain desilting, tree and grass planting, environmental awareness programs, and social relief and support initiatives.	Climate change–related urban flooding (hydro-meteorological hazard).	Fieldwork conducted March–June 2024, addressing recurrent flooding rather than a single event.	The study revealed high awareness of climate change but limited understanding of the SES concept (42% unaware). Most local measures were reactive and relief-oriented, with around 70% of residents excluded from design or decision-making processes. Despite limited formal engagement, mutual aid was common: 58% of respondents implemented structural household adjustments (e.g., sandbagging, raising fo…	Public education and sensitization campaigns, community clean-up days, desilting of storm drains, activation of emergency response teams, and household-level adjustments such as sandbagging and elevating valuables or foundations.	Integration of ecosystem-based solutions (wetland and riparian buffer restoration, urban tree planting), enforcement of spatial planning in ecologically sensitive zones, participatory co-design with residents to enhance ownership, clearer institutional role delineation, and capacity building through continuous education on social–ecological resilience.	Asibey, M. O., Haruna, H. A., Appau, P. K., & Yeboah, V. (2025). Empowering communities, protecting ecosystems: Climate resilience of urban socio-ecological systems. Journal of Environmental Management, 375, 124376. https://doi.org/10.1016/j.jenvman.2025.124376
2	Gagnon et al.	2016	Canada, United States	High-risk populations in Québec City, along with community stakeholders, emergency management agencies, and health and social services personnel.	16 at least: 16–25 participants representing diverse community and institutional actors.	No	Gender: No Age: No Socio-economic status: No	Qualitative case study using Community-Based Participatory Research (CBPR) methodology to explore partnership dynamics, collaboration processes, and preparedness outcomes.	Examine how CBPR partnerships function and contribute to effective emergency preparedness and adaptive capacity among high-risk populations.	CBPR partnership initiative designed to improve local emergency preparedness and enhance system-level adaptive capacity.	Potential natural and man-made disasters; focus on preparedness and resilience-building contexts.	Not specified (pre-disaster context).	The CBPR partnership facilitated collaboration between researchers and community stakeholders, improving system coordination and preparedness outcomes. Participants reported enhanced adaptive capacity, stronger relationships, and increased resilience within high-risk populations. The effectiveness of the partnership depended on contextual and group dynamics influencing trust and shared decision-m…	Collaborative planning, shared decision-making, and cross-sector partnerships to strengthen emergency preparedness before disasters occur.	Building community resilience through participatory governance, empowerment of high-risk groups, and sustained inter-organizational cooperation to enhance adaptive capacity.	Gagnon, E., O’Sullivan, T., Lane, D. E., & Paré, N. (2016). Exploring partnership functioning within a community-based participatory intervention to improve disaster resilience. Journal of Higher Education Outreach and Engagement, 20(2), 25-52. https://eric.ed.gov/?id=EJ1106757
2	MacDonald et al.	2023	Australia	Young people aged 14–25 and school groups from bushfire-affected regions.	16 participants involved in the Youth Affairs Council Victoria (YACVic) Rural Activators Program.	No	Gender: No Age: No Socio-economic status: No	Qualitative case study exploring youth empowerment and participation in disaster recovery and community resilience.	Examine how a youth-focused intervention enabled young people to become agents of change in bushfire recovery through participation, engagement, and leadership.	The Youth Affairs Council Victoria (YACVic) Rural Activators Program, consisting of four virtual workshops in 2020 and one face-to-face workshop aimed at developing youth leadership, community engagement, and creative recovery projects.	Bushfires — natural disaster.	2020.	The program empowered young people to address their own risk and vulnerability and to act as agents of change in disaster prevention, preparedness, response, and recovery. Participants reported increased confidence, sense of agency, and civic engagement across community and environmental initiatives.	Motivating and training young people to participate in community-based disaster planning, recovery activities, and acts of citizenship; encouraging youth leadership and collaboration in disaster prevention and preparedness processes.	Supporting and empowering young people to engage in locally focused environmental initiatives, fostering creativity and innovation in recovery projects, and strengthening long-term community resilience through inclusive youth participation.	MacDonald, F., Lanyon, C., Munnery, L., Ryan, D., Ellis, K., & Champion, S. (2023). Agents of change in bushfire recovery: Young people's acts of citizenship in a youth-focused, animal-welfare and environmental program. International Journal of Disaster Risk Reduction, 87, 103551. https://doi.org/10.1016/j.ijdrr.2023.103551
2	Roca-Campos et al.	2025	Spain	Children and educational communities (schools) in flood-affected areas of Valencia.	18 at least: Teachers from 18 schools in the affected areas participating in six dialogic focus groups, one dialogical scientific gathering, and one WhatsApp community.	No	Gender: Yes Age: Yes Socio-economic status: No	Qualitative participatory study based on communicative research methodology, focusing on the co-creation of educational actions between researchers and teachers.	Explore how educational communities can co-create and implement actions to prevent and mitigate the socio-emotional impact of flood disasters on children.	Co-created educational actions implemented in schools after the October 2024 DANA flood, including solidarity networks, dialogic activities, and school-based socio-emotional support initiatives.	Isolated Depression at High Levels (DANA) — natural disaster (flood event).	2024.	Six evidence-based actions were co-created and implemented: mapping of educational communities, planning of dialogic gatherings, creation of solidarity networks, development of optimal learning environments, preservation of violence-free networks, and targeted support for vulnerable children. These actions proved effective during the first weeks after the disaster, strengthening socio-emotional w…	Strengthening community resilience through school-based interventions, fostering solidarity networks and supportive educational environments, and providing targeted assistance to vulnerable children.	Promoting collaborative and dialogic approaches within schools, building violence-free networks, and enhancing social cohesion through collective learning and solidarity to sustain resilience in educational communities..	Roca-Campos, E., Carbonell-Sevilla, S., Canal-Barbany, J. M., Barrachina-Sauri, M., Girbés-Peco, S., Giner-Gota, E., & Flecha, R. (2025). Co-Creating Educational Action to Protect Children After DANA Floods in Spain. Sustainability, 17(4), Article 1542. https://doi.org/10.3390/su17041542
2	Agyei et al.	2025	Ghana	Residents of Ahensan community in Kumasi, an urban flood-prone settlement.	184 households, 28 focus group participants, and officials from three local institutions (NADMO, DPU, and Social Welfare).	No	Gender: Yes Age: Yes Socio-economic status: Yes	Qualitative-led mixed-methods design combining household surveys, semi-structured interviews, focus groups, direct observation, and secondary data.	Examine the social protection interventions instituted for victims of climate-induced disasters in Kumasi, their influence on anticipatory, absorptive, and adaptive (3A) resilience strategies, and the barriers hindering their design and effectiveness.	Shock-responsive social protection initiatives implemented by local authorities to support households affected by recurrent flooding.	Flooding — recurring, climate change-related urban disaster.	2022–2023 (data collection and intervention assessment).	Municipal interventions such as relief distribution, education campaigns, and inspections were largely reactive and short-term, showing limited community involvement and awareness. Residents primarily engaged in anticipatory measures (elevating structures, moving valuables, temporary relocation), while absorptive and adaptive strategies were weaker. Social protection programs mainly enhanced anti…	Residents prepared by elevating walls and staircases, placing valuables on higher levels, blocking water entry with sandbags or plastic sheets, and relocating temporarily during floods. Authorities contributed through inspections and sensitization campaigns.	Short-term relief measures (food, clothing, mattresses), cleaning and repairing damaged goods, constructing fences or barriers, and limited adaptive actions such as flood education. Efforts remained mostly ad hoc and unsustainable, reflecting the need for integrated, long-term resilience planning.	Agyei, F., Asibey, M. O., & Cobbinah, P. B. (2025). Uncertain climate futures: Cultivating 3A resilience in urban Ghana. Environmental Science & Policy, 163, 103952. https://doi.org/10.1016/j.envsci.2024.103952
2	Irwansyah et al.	2024	Indonesia	Local officials, NGOs, community members, and academics involved in disaster mitigation efforts in Banda Aceh.	210 participants representing multiple sectors engaged in post-tsunami mitigation and preparedness activities.	No	Gender: No Age: No Socio-economic status: No	Qualitative study using semi-structured interviews to explore strategies, experiences, and lessons learned from natural disaster mitigation and recovery following the 2004 tsunami.	Explore the strategies, experiences, and lessons learned from disaster mitigation and recovery efforts implemented after the 2004 tsunami in Banda Aceh, Indonesia.	Integrated disaster mitigation framework combining ecosystem-based approaches, community empowerment, early warning systems, infrastructure regulation, and resilience-focused recovery initiatives.	2004 Indian Ocean tsunami — natural disaster.	2004.	The integration of ecosystem-based mitigation, community empowerment, and regulatory frameworks enhanced disaster preparedness, reduced vulnerability, and fostered sustainable development in the region. Community education and participatory disaster management created a culture of readiness, enabling quicker responses and lower casualties during subsequent events.	Promoting community-based disaster education programs to strengthen awareness, cultivate a shared understanding of risks, and enhance rapid response capacity through active participation and training.	Emphasizing community empowerment, collective engagement, and risk literacy as the foundation of sustainable resilience, complementing infrastructure and technological measures for long-term disaster risk reduction.	Irwansyah, M., Nursaniah, C., Qadri, L., & Mariana, M. (2024). City of prone natural disasters: Mitigating post-tsunami on the coastal of Banda Aceh, Indonesia. Environmental Challenges, 15, 100925. https://doi.org/10.1016/j.envc.2024.100925
2	Amri, et al.	2022	Indonesia	Teachers, policymakers, NGOs, and members of school communities involved in disaster risk reduction (DRR) education.	211 participants who took part in 10 workshops and focus group discussions conducted across four provinces (Aceh, East Nusa Tenggara, Jakarta, and Central Sulawesi).	No	Gender: No Age: No Socio-economic status: No	Exploratory qualitative evaluation combining multi-stakeholder workshops, focus group discussions, and a desk review to assess the implementation, sustainability, and institutionalization of DRR education in Indonesia.	Examine how schools adopt and sustain disaster risk reduction (DRR) education, how local and national actors contribute to its upscaling, and what challenges and opportunities influence its long-term implementation.	Satuan Pendidikan Aman Bencana (SPAB, or Comprehensive Safe School Program), specifically focusing on Pillar 3 — DRR education, which promotes integration of disaster preparedness across school curricula, activities, and management practices.	Multi-hazard context including floods, earthquakes, tsunamis, volcanic eruptions, and fires (recurring, not a single event).	Evaluation covers 2005–2020, including pre- and post-SPAB regulation (2019).	The integration of DRR education in Indonesian schools remains limited, fragmented, and heavily pilot-based. By 2020, only about 10% of schools had adopted DRR initiatives. Implementation depends largely on government or NGO support, with weak local regulatory backing and insufficient institutionalization. Teachers highlighted barriers such as limited resources, inconsistent leadership, and lack …	Regular school drills and simulations, integration of DRR into extracurricular activities (e.g., Scouts, Red Cross), use of local content modules, and installation of disaster information boards.	Institutional embedding of DRR in both mainstream and local curricula, empowerment of school leadership, teacher capacity development, linking school initiatives with community and family-based DRR programs, incentivizing self-initiated adoption, and scaling successful pilot programs into national institutional frameworks.	Amri, A., Lassa, J. A., Tebe, Y., Hanifa, N. R., Kumar, J., & Sagala, S. (2022). Pathways to disaster risk reduction education integration in schools: Insights from SPAB evaluation in Indonesia. International Journal of Disaster Risk Reduction, 73, 102860. https://doi.org/10.1016/j.ijdrr.2022.102860
2	Basnet, B. K.	2020	Nepal	Secondary school students, teachers, education officials, and NGO representatives.	22 participants (16 students, 3 teachers, 3 officials).	No	Gender: No Age: No Socio-economic status: No	Qualitative study combining semi-structured interviews, curriculum analysis, and classroom observations to examine educational recovery and disaster risk reduction (DRR) integration following the earthquake.	Investigate how the 2015 Gorkha earthquake affected the education system in Nepal and how disaster risk reduction has been reflected in curricula, infrastructure, and school practices.	Post-earthquake educational reconstruction including DRR integration in textbooks, school-based counselling, and the establishment of temporary learning centres (TLCs) and earthquake-resistant schools.	2015 Gorkha earthquake (magnitude 7.8) — natural disaster (earthquake).	2015.	The earthquake caused 8,970 deaths and destroyed over 35,000 classrooms. Schools responded by implementing DRR education, establishing TLCs, and providing psychosocial counselling. DRR content was included in textbooks and drills became routine. Students and teachers developed greater awareness and coping capacity, while reconstruction prioritised earthquake-resistant infrastructure.	Inclusion of DRR in the national curriculum, regular earthquake drills, classroom “go-bags,” and student awareness sessions.	Psychosocial counselling to reduce trauma, community-led reconstruction of schools, promotion of earthquake-resistant design, and strengthening of coping practices through education and collaboration.	Basnet, B. K. (2020). Earthquake and its impacts on education. European Educational Researcher, 3(3), 101–118. https://doi.org/10.31757/euer.332
2	Anggaryani, M.	2021	Indonesia	Secondary-school community, including principals and teachers.	24 respondents from four secondary schools (8 principals and 16 teachers) who had participated in DRR lessons delivered by the local disaster agency (BPBD).	No	Gender: No Age: No Socio-economic status: No	Qualitative study based on semi-structured interviews and thematic analysis (Braun & Clarke), complemented by descriptive frequencies and percentages. Data were collected several years after the implementation of a local DRR education program.	Examine how disaster-preparedness education is implemented in schools and how teachers and principals perceive effective approaches to teaching risk awareness.	School-based Disaster Risk Reduction (DRR) program led by the BPBD and the Department of Education since 2012, involving disaster-preparedness presentations, evacuation drills, curricular integration of DRR topics across subjects, and Scouts-based activities.	Geophysical hazards (earthquakes, volcanic eruptions, tsunamis) — contextual multi-hazard risk rather than a single event.	Programme initiated in 2012 (intervention); data collected after approximately four years of implementation (~2016); article published in 2021.	All participants supported the integration of disaster topics into the school curriculum. DRR themes were embedded across various subjects, primarily Physics (33.3%), Geography (20.8%), and Physical Education (16.7%). Two-thirds reported improved hazard knowledge, while 41.7% felt confident in basic post-drill actions. However, 83.3% expressed doubts about their ability to act appropriately durin…	BPBD-led briefings, regular evacuation drills, provision of DRR teaching materials, curricular infusion across subjects, and experiential learning through Scouts programs.	Embedding risk awareness in science-based subjects, contextualizing lessons with local hazards, and promoting sustained collaboration between schools, BPBD, and the Department of Education to enhance teacher confidence, decision-making, and long-term program continuity.	Anggaryani, M. (2021). Linking disaster preparedness education to risk awareness: Should we teach our kids about risk? Journal of Physics: Conference Series, 1805, 012008. https://doi.org/10.1088/1742-6596/1805/1/012008
2	Mannakkara et al.	2014	Australia	Government agencies, reconstruction stakeholders, local authorities, and communities affected by the 2009 bushfires.	26 key stakeholders involved in reconstruction and recovery processes, including representatives from the Victorian Bushfire Reconstruction and Recovery Authority (VBRRA), Building Commission, Department of Human Services, Fire Recovery Unit, local councils, builders, manufacturers, and community recovery committees.	No	Gender: No Age: No Socio-economic status: No	Qualitative case study of post-disaster reconstruction, conducted through two field trips (2010–2011) to bushfire-affected regions (Marysville, Kinglake, and Alexandra). Data were collected via semi-structured interviews and analysed inductively using grounded theory and the constant comparative method (NVivo 9).	Examine how Build Back Better (BBB) principles were implemented after the 2009 Victorian bushfires and identify key successes and lessons learned.	Post-disaster reconstruction initiatives based on BBB principles, including land-use planning, structural design improvements, stakeholder coordination, and monitoring and evaluation mechanisms.	Bushfires (wildfires).	2009.	BBB principles were partially implemented, showing both achievements and challenges. Positive outcomes included enhanced building codes, hazard-based land-use planning, and improved community recovery processes. However, limitations were noted in stakeholder coordination and trauma-sensitive community engagement. Effective legislation, monitoring systems, and evaluation frameworks were highlighte…	Revision of the Australian Building Code (AS3959) and introduction of Bushfire Attack Level (BAL) mapping; integration of hazard-based land-use planning and strengthened regulation to ensure future resilience.	Promoting community cohesion through social, cultural, and religious gatherings; ensuring trauma-informed participation of affected residents; and institutionalising learning from recovery experiences to improve future BBB frameworks and create more resilient communities.	Mannakkara, S., Wilkinson, S., & Potangaroa, R. (2014). Build back better: Implementation in Victorian bushfire reconstruction. Disasters, 38(2), 267–290. https://doi.org/10.1111/disa.12041
2	Hosseini et al.	2014	Iran	Residents, schoolchildren, and teachers from three districts of Tehran.	280 participants at least across multiple workshops and training activities.	No	Gender: No Age: No Socio-economic status: No	Qualitative and participatory design combining brainstorming sessions, questionnaires, and field observations to assess the effectiveness of community-based disaster preparedness training.	Evaluate the effectiveness of workshops and training programs in promoting community-based disaster preparedness and explore the role of schoolteachers and students in fostering disaster awareness and risk reduction within their communities.	Series of four workshops targeting residents, schoolchildren, and teachers, focused on disaster preparedness, hazard mapping, and emergency response planning.	Earthquake risk — natural disaster.	2003 (programme context following major seismic risk awareness initiatives).	Educational and participatory activities significantly enhanced public awareness, community collaboration, and local capacity for reducing earthquake impacts. Teachers emerged as key actors in promoting preparedness and could serve as leaders in disaster management with adequate institutional support and training.	Incorporating disaster education into school curricula and extracurricular activities; organizing regular workshops, campaigns, and meetings to train communities in hazard mapping and emergency response; strengthening teachers’ leadership roles in disaster preparedness.	Empowering communities through education and collaboration, establishing local preparedness groups and networks, improving infrastructure, and fostering a culture of shared responsibility for disaster risk reduction.	Hosseini, K.A., Hosseini, M., Izadkhah, Y. O., Mansouri, B., & Shaw, T. (2014). Main challenges on community-based approaches in earthquake risk reduction: Case study of Tehran, Iran. International Journal of Disaster Risk Reduction, 8, 114–124. https://doi.org/10.1016/j.ijdrr.2014.03.001
2	Gidley et al.	2009	Australia	Local community members including farmers, public officials, business personnel, Indigenous leaders, and migrants.	41 participants (18 women, 23 men) representing diverse community roles.	No	Gender: No Age: No Socio-economic status: No	Participatory futures approach using community-based scenario thinking and co-development of plausible future stories integrating scientific climate predictions with local knowledge and values; pre- and post-surveys combined with qualitative workshop analysis.	Explore how local communities can adapt to predicted climate change impacts and identify preferred and probable futures through participatory scenario thinking.	Scenario thinking and community visioning workshops that integrated scientific forecasts with local narratives. Participants collaboratively developed four future scenarios and discussed strategies for adaptation, resilience, and community transformation.	Climate change-related droughts, water shortages, and declining groundwater volumes.	Workshops held in 2008; follow-up in 2009.	The process led to the creation of four plausible future scenarios that reflected the community’s challenges and capacities for adaptation. Key adaptive strategies included early mitigation, strengthening of health and well-being services, diversification of local economies, and promotion of community cohesion and resilience. The study underscored that climate change adaptation is primarily a soc…	Scenario workshops to increase awareness, local engagement, and capacity building; diversification of income sources; education and cultural exchange initiatives; fostering local learning and carbon reduction behaviors.	Preventative and early intervention programs for farmers and families at risk, promotion of nutrition and healthy lifestyles, and community cohesion activities designed to enhance mutual support and adaptive capacity in times of drought and environmental stress.	Gidley, J. M., Fien, J., Smith, J. A., Thomsen, D. C., & Smith, T. F. (2009). Participatory futures methods: Towards adaptability and resilience in climate-vulnerable communities. Environmental Policy and Governance, 19(6), 427–440. https://doi.org/10.1002/eet.524
2	Gero et al.	2011	Fiji, Samoa	Local village communities in coastal and disaster-prone areas.	47 individuals from 29 organisations, including local NGOs, academic institutions, UN agencies, multilateral and bilateral donors, and regional organisations.	No	Gender: No Age: No Socio-economic status: No	Qualitative multiple case study combining semi-structured interviews, field observations, participation in workshops and disaster simulation exercises, and document review.	Examine how disaster risk reduction (DRR) and climate change adaptation (CCA) are integrated at the community level in the Pacific, identifying best practices and key challenges.	Three community-based initiatives: (1) Community-Based Health and First Aid (CBHFA) by the Samoa Red Cross, (2) Navua Local Level Risk Management (LLRM) by UNDP in Fiji, and (3) Community-Based Adaptation (CBA) project in Samoa (GEF–UNDP funded).	Multiple hazards, including flooding, coastal erosion, sea-level rise, cyclones, tsunami, and earthquakes.	Cyclones Ofa (1990) and Val (1991), floods (2009), tsunami (2009); community-based projects implemented between 2002 and 2009.	Projects adopting holistic and participatory approaches were most effective in enhancing community resilience. Successful integration of DRR and CCA relied on four key elements: (a) holistic, multi-sectoral planning; (b) inclusion of diverse stakeholders and expertise; (c) genuine community participation; and (d) avoidance of fragmented policy approaches.	Disaster management training, community disaster plans, simulation exercises, and household-level Vulnerability and Capacity Assessments (VCA) to evaluate risks and adaptive capacities.	Communities implemented creative and participatory approaches such as drama, puppetry, and skits to raise awareness about disaster preparedness and social issues. Collaboration with NGOs provided in-kind support and facilitated resource sharing for project implementation. Additional long-term actions included climate change education, shoreline protection works, and mangrove replanting to reduce …	Gero, A., Méheux, K., & Dominey-Howes, D. (2011). Integrating community based disaster risk reduction and climate change adaptation: Examples from the Pacific. Natural Hazards and Earth System Sciences, 11(1), 101–113. https://doi.org/10.5194/nhess-11-101-2011
2	Gallay et al.	2022	United States	Students in grades 6–12 (ages 12–18) from marginalized communities. The majority identified as Black, Indigenous, and People of Color (BIPOC): 59% Black, 17% Latinx, 14% mixed race, 6% White, 1% Asian, and 3% other. Between 76% and 86% of participants were eligible for free or reduced lunch.	486 students, of whom 76% were high school students (53% female, 45% male).	No	Gender: Yes Age: Yes Socio-economic status: Yes	Empirical qualitative study using multiple data sources: written reflections (N = 452), community forum reflections (N = 27), and student-led presentations (N = 7). Data were analyzed through inductive and deductive thematic coding with 87% intercoder agreement.	Examine what students learn from participating in place-based civic science projects, and whether such participation fosters agency, collective action, and resilience in the context of climate-related crises.	The Place-Based Civic Science (PBCS) program integrated environmental science, civic engagement, and community collaboration into school curricula. Students partnered with teachers and local organizations to address environmental issues such as flooding, pollution, air quality, food injustice, and heat. Projects ran for one semester or a full school year between 2014 and 2020 and focused on build…	Localized environmental degradation linked to climate change, including flooding, air pollution, and heat events (preventive and preparatory rather than post-disaster).	2014–2020 (programme implementation).	Students reported significant increases in agency, empowerment, teamwork, leadership, and environmental awareness. Participation fostered a sense of collective efficacy, hope, and optimism toward climate action. Rather than eco-anxiety, students experienced positive emotions, community connection, and motivation to contribute to local change. Many participants expressed pride in their contributio…	Learning through real-world environmental problem-solving, student-led research, and collaboration with local partners. Activities included reclaiming land, tree planting, developing green infrastructure, creating community gardens, and conducting energy audits. Students also engaged in peer education on air pollution and renewable energy solutions such as solar panels.	Building resilience through teamwork, civic engagement, community partnerships, intergenerational collaboration, and empowerment through voice and leadership. Collective action and solidarity fostered identity as capable changemakers, emotional well-being, and shared responsibility for community resilience. Relationships and dialogue were central mechanisms for hope, belonging, and empowerment am…	Gallay, E., Furlan Brighente, M., Flanagan, C., & Lowenstein, E. (2022). Place-based civic science—collective environmental action and solidarity for eco-resilience. Child & Adolescent Mental Health, 27, 39–46. https://doi.org/10.1111/camh.12537
2	Aguilera et al.	2018	United States	Monterey Bay wetfish fisheries community, including fishermen, buyers, managers, NGOs, ENSO information providers, and harbor affiliates.	49 participants representing multiple stakeholder groups.	No	Gender: No Age: No Socio-economic status: No	Qualitative case study using semi-structured interviews coded in NVivo; analytical framework structured around assessment, strategy identification, and activation.	Examine the adaptive capacity of the Monterey Bay wetfish fisheries system to El Niño events and identify which resilience strategies were activated during the 2015–16 El Niño event.	None — the study assessed naturally occurring resilience and adaptive responses within the fisheries community.	El Niño Southern Oscillation (ENSO) 2015–2016 — climate-related extreme event (warming waters, storms, floods, and fisheries collapse).	2015-2016.	The Monterey Bay wetfish fisheries demonstrated high adaptive capacity, with 42 of 67 adaptive strategies identified in the literature present within the community. Key strategies included early warning systems, social and participatory learning, livelihood diversification, adaptive management aligned with ecosystem dynamics, and economic safety nets. Strategies unfolded in two stages: early prec…	Utilization of ENSO early warning systems, proactive ecosystem monitoring, financial savings as precautionary measures, and strengthening of intra-community communication and knowledge exchange with scientists and institutions.	Livelihood diversification, development of financial safety nets (e.g., savings, insurance), reinforcement of social capital and trust, adoption of flexible management rules, participatory governance, and the integration of new technologies to sustain adaptive capacity during climate-related disturbances.	Aguilera, S. E., Broad, K., & Pomeroy, C. (2018). Adaptive capacity of the Monterey Bay wetfish fisheries: Proactive responses to the 2015–16 El Niño event. Society & Natural Resources, 31(12), 1338–1357. https://doi.org/10.1080/08941920.2018.1471176
2	Salt et al.	2019	United States	United States	5 female students participating in the Population-Focused Health course during Hurricane Harvey.	No	Gender: Yes Age: No Socio-economic status: No	Qualitative educational case study describing experiential learning activities for nursing students involved in post-disaster community health interventions.	Identify strategies to provide disaster relief and experiential learning opportunities for nursing students during community recovery after a natural disaster.	Educational sessions on trauma-informed care for children after Hurricane Harvey, using interactive health education, talking circles, and illustrated storybooks such as A Terrible Thing Happened (Holmes, 2000) and Jenny is Scared: When Sad Things Happen in the World (Shuman, 2003).	Hurricane Harvey (Category 4).	2017.	Participation in the intervention enabled students to deepen their understanding of the public health nurse’s role, the relational impact of social factors on population health, and community-based strategies to promote recovery. They also developed greater awareness of psychosocial stressors affecting children and families and the importance of flexible, context-sensitive responses.	Distribution of the flyer How to Prepare Your Children for a Disaster to local families before the second session, fostering awareness and family readiness for emergencies.	Emphasis on flexibility, communication, and partnership during post-disaster recovery; recognition of community-led recovery efforts and the emotional dimensions of resilience, including fatigue, grief, fear, and anxiety among survivors.	Salt, R. J., Sickora, C., Page, T. L., Martinez, M. L., Cantu, A. G., Schwab, K. W., & Lee, M. (2019). “We didn’t forget” Utilizing a Community‐Nurse Partnership to Promote Health in Rockport, Texas after Hurricane Harvey. Public Health Nursing, 37(1), 113-120. https://doi.org/10.1111/phn.12684
2	Rismayani et al.	2022	Indonesia	Residents of flood-prone communities in Makassar, including children, adolescents, and adults.	50 respondents who participated in the evaluation questionnaire.	No	Gender: No Age: No Socio-economic status: No	Mixed-method evaluation combining system testing (black-box method) and participant questionnaires assessing perceived usefulness and learning outcomes.	Assess whether a VR-based educational game can improve public understanding and preparedness for flood disasters in Makassar.	Development and implementation of a Virtual Reality (VR)-based educational game designed to teach flood preparedness through immersive, interactive simulations.	Natural disaster — floods (recurrent flood risk in Makassar).	Not specified (ongoing annual risk context).	The VR flood preparedness system functioned effectively, with 91.3% of participants rating it as “very useful.” The intervention increased awareness, engagement, and understanding of appropriate flood responses across age groups, making disaster education more attractive and interactive.	Teaching communities effective flood response actions through interactive VR simulations and engaging multi-age audiences in disaster preparedness learning.	Enhancing community knowledge, preparedness, and adaptive capacity through the integration of digital learning tools and experiential technologies.	Rismayani, Paliling, A., Nurhidayani, A., & Pineng, M. (2022). Fundamental design of flood management educational games using virtual reality technology. International Journal of Online and Biomedical Engineering, 18(03), 19–32. https://doi.org/10.3991/ijoe.v18i03.27787
2	Moreno and Shaw	2018	Chile	Residents of a small coastal community affected by the 2010 earthquake and tsunami, with a specific focus on women and gender relations.	54 residents, officials, NGO practitioners, and relief workers (44 women, 21 men) interviewed; four female community leaders; one focus group with seven members of a grassroots women’s organization, identified through snowball sampling.	No	Gender: Yes Age: No Socio-economic status: No	Longitudinal and quasi-ethnographic qualitative study conducted over seven years (2010–2017), combining interviews, focus groups, field observations, and document analysis to explore evolving gender relations and community resilience after the 2010 earthquake and tsunami.	Examine how the 2010 Chile earthquake and tsunami affected gender relations, vulnerability, and resilience within a small coastal community.	None (observational study exploring naturally emerging community responses and gender dynamics).	Earthquake and tsunami — natural disaster.	2010.	Disasters can act as catalysts for long-term social change, challenging traditional patriarchal structures. While vulnerability initially increased, community resilience played a crucial role in mitigating inequalities and empowering women. The study identified resilience as a pathway toward gender equity and sustainable recovery.	Understanding gendered patterns of vulnerability to inform future community-based recovery and empowerment initiatives.	Leveraging resilience mechanisms to reduce vulnerability and empower marginalized groups, positioning women’s leadership as a central driver of social transformation in post-disaster contexts.	Moreno, J., & Shaw, D. (2018). Women’s empowerment following disaster: a longitudinal study of social change. Natural Hazards, 92, 205–224. https://doi.org/10.1007/s11069-018-3204-4
2	Malalgoda et al.	2015	Sri Lanka	Local and national government officials, policy makers, industry practitioners, and technical experts.	6 at least: A large but unspecified number of interviewees, including representatives from municipal councils, national disaster management agencies, and professional bodies involved in urban planning.	No	Gender: No Age: No Socio-economic status: No	Qualitative multiple case study conducted in three urban cities, complemented by expert interviews and document analysis.	Examine current disaster risk reduction practices in Sri Lanka, the role of municipal councils in creating disaster-resilient urban environments, and the challenges and strategies to empower them for effective city-level resilience.	Analysis of DRR governance structures and municipal involvement in disaster-resilient urban planning and construction practices.	Multiple natural hazards including coastal erosion, droughts, floods, landslides, lightning, sea level rise, storm surges, tropical cyclones, and tsunamis.	2015.	Disaster management responsibilities in Sri Lanka remain highly centralised under the Disaster Management Centre (DMC), with limited municipal involvement and poor inter-agency coordination. Municipal councils lack clear mandates, resources, and awareness of existing DRR provisions, resulting in weak local implementation and accountability.	Integration of DRR into local planning processes through risk maps, resilient land-use practices, and clear coordination mechanisms between central and municipal governments. Enhanced leadership, training, and regulatory tools were identified as key to improving local preparedness.	Policy reforms to empower municipal councils with legal responsibility for disaster-resilient urban development, provision of adequate funding and staffing, establishment of dedicated DRR units within municipalities, and promotion of a culture of disaster awareness and inter-sectoral collaboration.	Malalgoda, C., & Amaratunga, D. (2015) A disaster resilient built environment in urban cities. International Journal of Disaster Resilience in the Built Environment, 6(1), 102-116. https://doi.org/10.1108/IJDRBE-10-2014-0071
2	D'Amico et al.	2017	United States	School students, parents, and teachers from two school communities affected by Superstorm Sandy.	6500 students at least (Tier 1), 12–20 parents per group (Tier 2), and 1,995 student screeners in Long Beach (Tier 3).	No	Gender: No Age: No Socio-economic status: No	Multi-tiered mixed-method intervention study with program evaluation across three levels (students, parents, and staff), combining quantitative assessments and qualitative feedback.	Evaluate the effectiveness of the three-tier COAST program in enhancing resilience, providing psychoeducation, and reducing trauma-related symptoms among students, parents, and staff following Superstorm Sandy.	The COAST Project was a three-tier intervention designed to address the psychosocial effects of Superstorm Sandy. Tier 1 focused on student resiliency programming through activities such as the Upbeat curriculum, coping booths, art murals, yoga workshops, My Media Life workshops, and BEAR peer leadership. Tier 2 involved parent and teacher education and support to strengthen awareness, coping, an…	Superstorm Sandy, a hurricane and natural disaster.	2012 (data collection).	The COAST program was effective in improving resilience and reducing trauma-related distress across all tiers. Tier 1 reached over 90% of students, increasing resilience, coping skills, and empowerment. Tier 2 enhanced teacher and parent capacity for emotional support and stress management. Tier 3 achieved significant reductions in PTSD and depression symptoms among high-risk youth, with treatmen…	Disaster preparedness education for youth, parents, and teachers, psychoeducation on coping and hurricane readiness, trauma-informed workshops, and stress management sessions to promote awareness and proactive preparedness behaviors.	Strengthening social and emotional competencies, peer leadership, mindfulness and yoga practices, creative expression through art and media, and evidence-based trauma treatment. The three-tier framework integrated universal, targeted, and clinical supports, creating a comprehensive approach to resilience-building and mental health recovery in post-disaster school communities.	D’Amico, P. J., Carmine, L., Roderick, H., DeSilva, M., & Vogel, J. M. (2017). A three-tiered model of school-based trauma services to address long-term impact of a major natural disaster. Adolescent Psychiatry, 7, 315–329. https://doi.org/10.2174/2210676608666180312113947
2	White-Newsome et al.	2014	United States	Low-income, minority, and urban populations vulnerable to extreme heat; city leaders and officials from multiple sectors including public health, social services, emergency management, meteorology, and environmental planning.	73 city leaders and officials from four U.S. cities — Detroit (MI), New York City (NY), Philadelphia (PA), and Phoenix (AZ) — representing sectors such as public health, social services, emergency management, meteorology, and environmental planning.	No	Gender: No Age: No Socio-economic status: No	Qualitative comparative study using semi-structured interviews and workshops to explore city-level heat–health preparedness strategies and contextual differences in implementation.	Identify the intervention strategies used by U.S. cities to reduce the health impacts of extreme heat, analyze the challenges faced during implementation, and explore how local contexts shape preparedness and adaptation efforts.	City-level heat–health programs and preparedness initiatives involving cross-sector collaboration, workshops with stakeholders, and participatory refinement of local and national strategies.	Extreme Heat Events (EHEs) — climate-related / environmental disaster (heatwaves).	No single event; study focused on ongoing 21st-century increases in extreme heat events.	Cities implemented diverse and context-specific interventions to mitigate heat-related health impacts. Success depended on political will, governance structures, and access to resources. Inter-sectoral collaboration proved essential, while workshops facilitated shared learning and the generation of actionable policy recommendations at local and national levels.	Development of localized heat-preparedness activities, establishment of inter-sectoral partnerships, and community engagement to enhance public awareness and early response capacities.	Strengthening city-level adaptive capacity through sustained policy commitment, resource mobilization, and context-sensitive interventions addressing long-term heat–health vulnerabilities.	White-Newsome, J. L., McCormick, S., Sampson, N., Buxton, M. A., O’Neill, M. S., Gronlund, C. J., Catalano, L., Conlon, K. C., & Parker, E. A. (2014). Strategies to reduce the harmful effects of extreme heat events: A four-city study. International Journal of Environmental Research and Public Health, 11(2), 1960–1988. https://doi.org/10.3390/ijerph110201960
2	Clark-Ginsberg et al.	2020	Honduras	Community leaders, municipal authorities, academic and private sectors, and the National Disaster Risk Management Agency (COPECO).	8 at least: 8-12 participants.	No	Gender: No Age: No Socio-economic status: No	Qualitative case study using the ARC-D community resilience toolkit; participatory assessment and focus group discussions with local stakeholders.	Identify who benefits from community resilience interventions (resilience for whom?), what risks and shocks are addressed (resilience to what?), and how interventions are implemented across systems and levels (resilience how?).	ARC-D framework.	Community resilience measurement approach (multi-hazard context).	Programme: 2013–2017.	The ARC-D assessment identified three key lessons for enhancing community resilience. First, the programme underscored the need for a stronger communication strategy to ensure wide dissemination of disaster risk reduction (DRR) information. GOAL addressed this by training religious leaders and community members as “Prevention Preachers” to deliver key messages to target audiences. Second, finding…	The ARC-D toolkit was used to guide communities and local stakeholders through a structured process of resilience assessment, including preparation, data collection, and analysis of disaster risk reduction (DRR) capacities. The tool provided a consistent framework for evaluating community vulnerabilities and planning targeted preparedness actions.	The Barrio Resiliente programme adopted a multi-level approach to strengthen resilience through technical hazard studies and the development of DRR and drainage master plans. Community resilience was treated as a networked property dependent on coordination among multiple actors. Accordingly, activities were implemented across neighbourhood, municipal, and national levels, involving community lea…	Clark-Ginsberg, A., McCaul, B., Bremaud, I., Cáceres, G., Mpanje, D., Patel, S., & Patel. R. (2020). Practitioner approaches to measuring community resilience: The analysis of the resilience of communities to disasters toolkit. International Journal of Disaster Risk Reduction, 50, 101714. https://doi.org/10.1016/j.ijdrr.2020.101714
2	Ayebi-Arthur	2017	New Zealand	University of Canterbury staff from the College of Business and Law (CoBL).	9 staff members, including senior management, academics, and support personnel; complemented with documentary and website sources.	No	Gender: No Age: No Socio-economic status: No	Qualitative single-case study using semi-structured interviews and documentary/website analysis to explore institutional responses and technological adaptation during and after the Canterbury earthquakes.	Examine how learning technologies can be leveraged to help higher education institutions cope with and recover from natural catastrophes.	Deployment of e-learning tools such as Moodle/UC Learn, AdobeConnect, lecture capture, social media, and dedicated websites (UC Restart, Progressive Restart) to sustain teaching and communication during campus closure.	Canterbury earthquakes (September 2010; February and June 2011) — natural disaster (earthquakes).	2010–2011.	E-learning tools proved invaluable for maintaining academic continuity when physical infrastructure was disrupted. Moodle, AdobeConnect, and UC web portals enabled remote teaching and communication, while tent classrooms supported hybrid solutions. Staff responses varied from innovative adaptation to reluctant use. Key themes identified were perceived usefulness, access to support, institutional …	Provision of alternative learning spaces (“tent city”), deployment of emergency IT infrastructure, and rapid online access to academic resources (e-books, journals, communication portals).	Institutional embedding of e-learning in teaching and assessment, reinforcement of IT infrastructure (redundancy, backup, cloud systems), enhancement of organizational learning and crisis readiness, and development of adaptive capacities among staff and students.	Ayebi-Arthur, K. (2017). E-learning, resilience and change in higher education: Helping a university cope after a natural disaster. E-Learning and Digital Media, 14(5), 259–274. https://doi.org/10.1177/2042753017751712
2	Reid et al.	2005	United States	Public health workers, healthcare providers, mental health professionals, and community responders trained through the BTIST programme.	53 participants who completed the Bioterrorism Trauma Intervention Specialist Training (BTIST) and responded to the post-hurricane online survey.	Yes	Gender: No Age: No Socio-economic status: No	Quantitative web-based survey evaluating the perceived effectiveness of the BTIST programme after the 2004 Florida hurricanes.	Assess participants’ perceptions of the BTIST training’s usefulness for disaster response, recovery, and professional practice during the 2004 hurricane season.	Bioterrorism Trauma Intervention Specialist Training (BTIST) —a five-day course offered between May 2003 and January 2004, providing skills in assessment, triage, trauma stabilization, stress management, grief intervention, cultural competence, and team development for disaster mental health response.	Four hurricanes in Florida over a seven-week period.	2004.	Most participants reported that the BTIST significantly increased their knowledge, confidence, and readiness to deliver disaster mental health interventions. Respondents highlighted that the training provided practical skills they later applied during hurricane response, enhancing both their professional capacity and personal resilience.	Structured, skills-based training in trauma intervention, stress management, and critical incident response (C-A-S-E-R model, CISM techniques) to strengthen readiness for future disasters.	Development of mental health professionals’ self-care, compassion fatigue prevention, and team-based support systems, fostering sustained psychological resilience among responders.	Reid, W. M., Ruzycki, S., Haney, M. L., Brown, L. M., Baggerly, J., Mescia, N., & Hyer, K. (2005). Disaster mental health training in Florida and the response to the 2004 hurricanes. Journal of Public Health Management and Practice, 11(6), S57-S62. https://doi.org/10.1097/00124784-200511001-00010
2	Sugiyanto et al.	2024	Indonesia	High school students from an Indonesian public school identified through a needs analysis as having low environmental empathy and located in a flood-prone area.	72 eleventh-grade students.	Yes	Gender: No Age: No Socio-economic status: No	Design-based research using a pre–post assessment framework. The study involved developing and implementing a digital learning platform (D-Learning) integrated with disaster mitigation pedagogy to strengthen students’ GeoCapabilities and socio-environmental empathy.	Investigate how the design and implementation of D-Learning can enhance students’ GeoCapabilities—particularly their socio-environmental empathy—as part of a disaster mitigation support system.	D-Learning, a digital learning platform developed to integrate disaster mitigation content and empathy-based pedagogical approaches. The program aimed to cultivate deeper understanding of disaster processes, human–environment interactions, and empathetic engagement with communities affected by natural disasters.	Natural disasters (earthquakes and volcanic hazards).	D-Learning was implemented between August and November 2023	The D-Learning platform was validated as highly feasible by both material and media experts (mean score 4.42/5) and by user evaluation (82.2% eligibility score). Quantitative results showed that students using D-Learning improved their empathy skills by 46.58%, compared to a 42.71% improvement in the PowerPoint control group. The findings confirmed D-Learning’s potential to effectively enhance so…	The platform provided disaster impact education and interactive digital learning to increase awareness and knowledge about mitigation strategies.	The intervention fostered empathy and emotional engagement with disaster-affected communities, supporting the development of socio-environmental responsibility and preparedness behaviors among youth.	Sugiyanto, Muryani, C., Ni’matussyahara, D. (2024) Strengthening student empathy in GeoCapabilities: Digital learning innovations and pedagogical strategies for disaster mitigation. Contemporary Educational Technology, 16(3), ep521. https://doi.org/10.30935/cedtech/14913
2	Morris et al.	2013	United States	Residents of coastal communities in Baldwin County (Alabama) and Franklin County (Florida) affected by the Deepwater Horizon oil spill.	93 community members assessed during the spill and one year later as part of a longitudinal cohort.	Yes	Gender: No Age: No Socio-economic status: No	Longitudinal mixed-method cohort study combining surveys and psychological assessments of anxiety, depression, and hyperarousal during and after the oil spill.	Examine the psychological and community health impacts of the Deepwater Horizon oil spill and identify socioeconomic and exposure-related predictors of adverse mental health outcomes.	None (observational study).	Deepwater Horizon oil spill (April 20, 2010) — man-made, technological, and environmental disaster.	2010.	Participants exhibited high levels of anxiety and depression that persisted one year after the spill. Income loss was the strongest predictor of psychological distress, while media exposure was associated with hyperarousal. No significant relationships were found with age, gender, education, or psychiatric history. The study concluded that man-made disasters produce chronic, community-wide psycho…	Recognition of the need for improved disaster compensation systems and integration of long-term mental health support into emergency response frameworks.	Not specified.	Morris, J. G., Jr., Grattan, L. M., Mayer, B. M., & Blackburn, J. K. (2013). Psychological responses and resilience of people and communities impacted by the Deepwater Horizon oil spill. Transactions of the American Clinical and Climatological Association, 124, 191-201. https://pubmed.ncbi.nlm.nih.gov/23874022/
2	Jayawardana and O’Donnell	2007	Sri Lanka	Tsunami survivors living in displacement camps and postgraduate students from the University of Sri Jayewardenepura participating in the program.	165 postgraduate students organized into 78 project teams (69 teams of two students and 9 teams of three students).	No	Gender: No Age: No Socio-economic status: No	Descriptive case study analyzing a university-led disaster management program combining community intervention with experiential learning for postgraduate students.	Examine how a university-based Tsunami Disaster Management Program can contribute to postdisaster recovery management while enhancing students’ managerial, problem-solving, and social responsibility skills.	Tsunami Disaster Management Program (Postgraduate Institute of Management, University of Sri Jayewardenepura), in which postgraduate teams worked directly with communities to improve camp operations, restore livelihoods, and diagnose local problems to design sustainable solutions. Diagnose problems and implement solutions.	2004 Indian Ocean Tsunami — natural disaster (tsunami).	2004.	Student-led projects improved temporary camp management and supported livelihood restoration for affected communities. Participation enhanced students’ diagnostic, planning, and leadership skills, strengthened teamwork, and increased awareness of social responsibility during crises. The study highlights the potential of integrating problem-based learning into university curricula to promote disas…	Incorporating disaster management and problem-based learning into higher education curricula; developing student competencies in crisis planning, leadership, and social responsibility.	Engaging academic institutions in community recovery; fostering human capital development and experiential learning to enhance long-term resilience and capacity-building in postdisaster contexts.	Jayawardana, A. K. L., & O’Donnell, M. (2007). The Asian tsunami and problem-based learning for postgraduate students in Sri Lanka. Journal of Management Education, 31(5), 679-695.. https://doi.org/10.1177/1052562907300810
1	Chou and Wu	2014	Taiwan	Community residents from disaster-prone areas.	3 individuals at least: Not specified.	Yes	Gender: No Age: No Socio-economic status: No	Multiple case study method examining community initiatives for disaster-resilient development.	Identify the critical success factors for promoting disaster-resilient communities (DRC).	Promotion of Disaster-Resilient Communities initiative, integrating community-based planning, training, and expert collaboration to improve disaster prevention and preparedness.	Natural disasters (various types relevant to local contexts).	2010–2012 (programme implementation period).	Building disaster-resilient communities requires tailored strategies, community participation, and expert guidance. Collaborative approaches enhance residents’ awareness, preparedness, and response capacities while strengthening local leadership and coordination systems.	Implementing community-based planning, developing disaster prevention maps, organizing education and training to improve disaster awareness and response, and regularly reviewing and updating plans based on drills and environmental feedback.	Fostering disaster prevention literacy through continuous community education, promoting strong local leadership, enhancing coordination between residents and experts, and sustaining engagement in disaster preparedness and mitigation activities.	Chou, J.-S., & Wu, J.-H. (2014). Success factors of enhanced disaster resilience in urban community. Natural Hazards, 74, 661–686. https://doi.org/10.1007/s11069-014-1206-4
1	Wellman et al.	2024	United States	Youth from low-income communities in Palm Beach County, Florida (mainly high school students).	4 at least: Not specified. Students aged 15–17 participating as Climate READY Ambassadors and younger mentees aged 9–11 engaged in after-school climate education activities.	Yes	Gender: Yes Age: Yes Socio-economic status: No	Quantitative pre–post evaluation using structured questionnaires and summary statistics to assess changes in knowledge, self-efficacy, and communication skills about climate change and resilience.	Assess whether participation in the Climate READY program improves youth knowledge, self-efficacy, and communication skills related to climate change and resilience.	Climate READY is a year-long training and mentorship program implemented during the 2022–2023 academic year. It engages high school students as mentors (“Ambassadors”) to deliver climate education and resilience training to younger peers through workshops, outreach, and advocacy projects.	Climate change and extreme weather events in Florida (environmental and meteorological hazards).	2022–2023.	Ambassadors reported higher confidence, preparedness, and understanding of climate science after the program. Younger students demonstrated improved comprehension of climate change and identified specific mitigation actions. The initiative also enhanced community resilience through mentorship, youth-led outreach, and advocacy for environmentally responsible behaviors.	Climate education, peer mentorship, and advocacy training designed to increase awareness, communication, and readiness among youth and local communities.	Development of climate literacy, promotion of pro-environmental behaviors, and community engagement through youth-led teaching, mentorship, and advocacy —empowering participants to act as change agents for climate resilience.	Wellman, R. L., Henderson, A., Coleman, R., Hill, C., & Davey, B. T. (2025). Assessment of a youth climate empowerment program: Climate READY. Geoscience Communication, 8(1), 1–46. https://doi.org/10.5194/gc-8-1-2025
