# Supplementary material for: Natural climate-change-related crises: a systematic review of organizational and community preparedness and resilience
Source: BMC Public Health. 2026 Jun 18;26:1903. doi: 10.1186/s12889-026-27846-8 (PMC13277276; doi:10.1186/s12889-026-27846-8)
Supplement: Supplementary file 5 — Supplementary Material 5: Online Resource 5: Excluded studies and rationale for exclusion. [file 12889_2026_27846_MOESM5_ESM.xlsx]

## Sheet: Inclusion Exclusion Criteria
Natural Climate-Change-Related Crises: Organizational and Community Preparedness and Resilience. A Systematic Review
From the preregistration (Online Resource 1): Research questions What types of organizational and community-based preparedness and resilience interventions exist for natural climate-change-related crises? How effective are these interventions in enhancing preparedness and resilience at the community and organizational levels? What role does empowering education play in strengthening community and…
Criteria for inclusion:
# climate change-related disasters
# intervention results reported = (education) programme evaluation OR study with pre-post-assessment on how to react to a (simulated) disaster OR real post-disaster resilience strategies assessed
# empirical study (incl. qualitative results)
# abstract available (scientific paper incl. master/doctoral theses, proceedings, working papers, preprints)
Exclusion if
# just climate change is addressed, no (simulated) disaster
# no intervention results reported, just cross-sectional perceptions, beliefs, discussions
# no empirical study conducted, just a review of the literature, or curricula, or other material reported
# the paper has no abstract

## Sheet: Excluded Articles 
Reference	Reason for Exclusion (briefly)	Reason for Exclusion (detailed)
Agrawal, A. (2008). The Role of Local Institutions in Adaptation to Climate Change. The World Bank.	It has no abstract and it doesn't address a specific disaster.	the study does not provide an abstract and addresses climate change education in general terms without focusing on a specific disaster or crisis event, and without reporting broader empirical outcomes or intervention effectiveness.
Anderson, A. (2010). Combating Climate Change Through Quality Education. The Brookings Institution.	It has no abstract and it doesn't address a specific disaster.	the study addresses climate change in general terms without focusing on a specific disaster or crisis event. The report does not present any empirical study or evaluation of the effectiveness of implemented programs or interventions. An abstract is not available
Anderson, A. (2012). Climate Change Education for Mitigation and Adaptation. UNESCO Special Section on the ESD Response to the Three Rio Conventions.	The program addresses climate change without a specific disaster.	the study addresses climate change education broadly without focusing on a specific disaster or crisis event. No empirical data or evaluation of implemented interventions are reported, and most evidence is based on case studies without systematic monitoring or assessment of effectiveness.
Arakawa, T. et al. (2024). Development and Evaluation of a Game to Foster Sustainable Self-Help and Mutual Help Education for Disaster Prevention.	It does not focus on disaster related to climate change.	the study evaluates a disaster preparedness game without reporting meaningful empirical outcomes. The focus is on educational engagement rather than assessing intervention effectiveness in climate change–related disasters.
Arinta, R. R. et al. (2020). Effectiveness of Gamification for Flood Emergency Planning in the Disaster Risk Reduction Area.	Climate change is not addressed.	the study evaluates a gamification-based educational program for flood preparedness without reporting broader empirical outcomes or intervention effectiveness. While floods are discussed, the study focuses on user engagement and perceptions rather than assessing climate change–related disaster interventions.
Arrieta, M. I. et al. (2008). Insuring continuity of care for chronic disease patients after a disaster: key preparedness elements.	Climate change is not addressed. The intervention and its results are not clear.	the study uses qualitative interviews to describe challenges and lessons in healthcare provision after Hurricane Katrina, without evaluating a specific intervention. The focus is on observational insights rather than empirical assessment of disaster management programs.
Aydos, E.H. et al (2025). From crisis to classroom: preschool teachers’ post-earthquake experiences. Humanities and Social Sciences Communications, 12-197. https://doi.org/10.1057/s41599-025-04504-9	It does not focus on disaster related to climate change.	the study explores the experiences of earthquake-affected preschool teachers through qualitative interviews, without evaluating a specific intervention. The focus is on describing experiences and coping strategies rather than assessing the effectiveness of disaster management programs.
Brown, A., Dayal, A. (2012). From practice to theory: emerging lessons from Asia for building urban climate change resilience. International Institute for Environment and Development.	The program addresses climate change with various disasters. NO INTERVENTION	he study presents case studies and lessons learned from urban climate resilience initiatives without reporting empirical results from specific interventions. The focus is on descriptive analysis and planning experiences rather than evaluating intervention effectiveness in climate change–related crises.
Haque, A. M. et al. (2014). Individual, communal and institutional responses to climate change by low-income households in Khulna, Bangladesh	The intervention and its results are not clear.	the study describes coping and resilience practices of low-income urban residents in response to climate-related stresses, without reporting empirical results from a specific intervention. The focus is on observational and descriptive analysis rather than evaluating intervention effectiveness.
Heeren, A. et al. (2022). On climate anxiety and the threat it may pose to daily life functioning and adaptation: a study among European and African French‐speaking participants. Climatic Change.	The program addresses climate change without a specific disaster.	the study assesses climate anxiety and related behaviors across populations without evaluating an intervention or disaster response. The focus is on cross-sectional perceptions rather than empirical outcomes of climate change–related crisis interventions.
National Research Council. (2011). Building community disaster resilience through private–public collaboration. The National Academies Press.	It addresses climate changes partially, but no disasters. No empirical study was conducted	the source is a book providing a general overview of crisis management and community resilience through public–private collaboration, rather than an empirical study evaluating specific interventions. It does not focus on climate change–induced disasters. There is no abstract .
Sanchez, A. et al. (2019). How to emerge stronger: Antecedents and consequences of organizational resilience. Journal of Management & Organization.	It doesn't address any specific disaster.	the study focuses on organizational resilience and corporate social responsibility in workplaces. It doesn't address any specific disaster.
Rebekah J. Salt et al. “We didn’t forget” Utilizing a Community‐Nurse Partnership to Promote Health in Rockport, Texas after Hurricane Harvey	There is no clear empirical study or sample.	the study describes educational sessions and community partnerships following Hurricane Harvey without presenting empirical results of an intervention. The focus is on program implementation and experiential learning rather than assessing intervention effectiveness in climate change–related crises.
Emergency response, intervention, and societal recovery in Greece and Turkey after the 30th October 2020, MW =7.0, Samos (Aegean Sea) earthquake	There is no clear empirical study or sample.	the study provides a descriptive account of earthquake response and emergency management without presenting an empirical intervention or evaluating its outcomes. The focus is on documenting response actions rather than assessing the effectiveness of specific interventions.
Subedi, S., Hetényi, G., & Shackleton, R. (2020). Impact of an educational program on earthquake awareness and preparedness in Nepal. Geoscience Communication, 3(2), 279-290.	The authors reported results regarding students' knowledge and perceptions of earthquakes.	the study reports students’ knowledge and perceptions of earthquakes following an educational program, without evaluating broader intervention outcomes related to climate change–induced crises. The focus is on awareness and preparedness rather than empirical assessment of intervention effectiveness.
Paliling, A., Nurhidayani, A., & Pineng, M. (2022). Fundamental Design of Flood Management Educational Games Using Virtual Reality Technology. International Journal of Online & Biomedical Engineering, 18(3). https://doi.org/10.3991/ijoe.v18i03.27787	The authors presented the virtual system. Information about the respondents on tests remains scarce: "Table 2 is the result of calculating the average percentage of twenty-five respon- dents, namely 91.3% said it was very useful, 5.2% was useful, 3.5% was quite useful, and 0% was not useful. More details can be seen in the following diagram. Figure 11 describes the diagrammatic form of the questi…	the study focuses on designing and testing a virtual reality educational game for flood preparedness, but the results are limited to descriptive feedback, preventing assessment of intervention effectiveness. Information about the respondents and empirical intervention outcomes remains scarce.
Wellman, R. L., Henderson, A., Coleman, R., Hill, C., & Davey, B. T. (2025). Assessment of a youth climate empowerment program: Climate READY. Geoscience Communication, 8(1), 1-46. https://doi.org/10.5194/gc-8-1-2025	The program addresses climate change without a specific disaster.	the study evaluates a climate empowerment and education program without focusing on a specific disaster or crisis event. While improvements in climate knowledge and community engagement are reported, the program does not assess interventions addressing climate change–induced crises
Li Y, Bakos-Block C, Rammah A, Magal R, Adekanye J, Esquenazi S, McDaniel MR, Zhang K, Symanski E, Perkison WB. The Post Hurricane Harvey Respiratory Protection Training Program. J Occup Environ Med. 2020 Oct;62(10):842-846. doi: 10.1097/JOM.0000000000001976. PMID: 32769779; PMCID: PMC7537739.	The study focuses on environmental medicine and the use of personal protection equipment (PPE) for respiratory health after a Hurricane.	the study evaluates an outreach program after Hurricane Harvey but does not assess interventions addressing climate change–induced crises more broadly. While participant feedback on training is reported, the study focuses on immediate post-disaster respiratory protection rather than wider intervention outcomes
Fauzie, W.Z. & Sariffuddin. S. 2017. The role local initiatives in community based disaster risk management. IOP Conf. Ser.: Earth Environ. Sci. 70 012047. DOI 10.1088/1755-1315/70/1/012047	The program addresses climate change with various disasters and is mapping current situation	the study assesses local initiatives and adaptive capacity for flood management without reporting empirical results from an intervention. While climate change–related floods are discussed, no intervention outcomes are evaluated
Pastorelle, F. (2024) "Embodying Whole Community Preparedness: A Case Study of Student-Facing Preparedness Initiatives at Institutions of Higher Education in the State of Oregon". Dissertations and Theses. Paper 6631. https://doi.org/10.15760/etd.3763	No intervention results reported, just cross-sectional perceptions, beliefs, discussions	the study is qualitative and descriptive, reporting preparedness practices and challenges without presenting empirical results of an intervention. No specific climate change–related disaster events are addressed
Coppock, D. L., Pandey, N., Tulachan, S., Duwal, D., Dhungana, M., Dulal, B. P., & Davis, D. (2021). Non-formal education promotes innovation and climate change preparedness among isolated Nepalese farmers. Climate and Development, 14(4), 297–310. https://doi.org/10.1080/17565529.2021.1921685	The program addresses climate change without a specific disaster.	the study evaluates community-based interventions to enhance climate change preparedness in agricultural systems but does not focus on a specific disaster or crisis event. The interventions address long-term climate adaptation rather than disaster response or management.
Agholor, A. I., Olorunfemi, O. D., & Ogujiuba, K. (2023). Socio-demographic context of resilience for adaptation to climate change and implication for agricultural extension in Buffelspruit, South Africa. South African Journal of Agricultural Extension, 51(4), 210–233. https://doi.org/10.17159/2413-3221/2023/v51n4a13774	No intervention results reported. The study is cross-sectional, describing local resilience strategies and socio-demographic predictors of their adoption, but it does not evaluate an implemented program, pre–post intervention, or post-disaster resilience strategy.	The study is cross-sectional, describing local resilience strategies and socio-demographic predictors of their adoption, but it does not evaluate an implemented program, pre–post intervention, or post-disaster resilience strategy. No intervention results are reported
Andrade Pérez, A., Herrera Fernández, B., & Cazzolla Gatti, R. (Eds.). (2010). Building resilience to climate change: Ecosystem-based adaptation and lessons from the field. Gland, Switzerland: IUCN.	Excluded because the publication is an edited book that compiles case studies and lessons learned. It does not constitute a single empirical study with intervention results and abstract.	the publication is an edited book compiling case studies and lessons learned. It does not constitute a single empirical study and does not report intervention results. An abstract is not available.
Shah, A. A., Ye, J., Abid, M., Khan, J., & Amir, S. M. (2018). Flood hazards: household vulnerability and resilience in disaster-prone districts of Khyber Pakhtunkhwa province, Pakistan. Natural Hazards, 93(1), 147–165. https://doi.org/10.1007/s11069-018-3293-0	Excluded because no intervention results are reported. The study is cross-sectional, measuring household vulnerability and resilience indices to flood disasters, but it does not evaluate an implemented program, pre–post intervention, or post-disaster resilience strategy.	The study is cross-sectional, measuring household vulnerability and resilience indices to flood disasters, but it does not evaluate an implemented program, pre–post intervention, or post-disaster resilience strategy. No intervention results are reported.
Tompkins, E. (2005) Planning for climate change in small islands: Insights from national hurricane preparedness in the Cayman Islands. Global Environmental Change, 15, 139–149 doi:10.1016/j.gloenvcha.2004.11.002	the research is descriptive, does not present methodology and empirical data. no formal program or intervention results reported;	the research is descriptive and does not present a methodology or empirical data. No formal program or intervention results are reported.
Goddard, S., Sheppard, M., Thompson, K., & Konecny, L. (2018). Disaster Preparedness Knowledge, Beliefs, Risk-Perceptions, and Mitigating Factors of Disaster Preparedness Behaviors of Undergraduate Students at a Large Midwest University. J Pub Health Issue Pract 2(2): 115. https://doi.org/10.33790/jphip1100115	General students' disaster preparedness was investigated using surveys. However, any intervention was done. Reaction to neither simulated nor real disaster was investigated.	the study investigated general students’ disaster preparedness using surveys, but no intervention was conducted. Reactions to neither simulated nor real disasters were evaluated.
Hart, C.R., Berry, H.L., & Tonna, A.M. (2011) Improving the mental health of rural New South Wales communities facing drought and other adversities. Aust. J. Rural Health 19, 231–238 doi: 10.1111/j.1440-1584.2011.01225.x	no empirical study conducted, intervention results are not reported.	the study describes the Rural Adversity Mental Health Program and its activities, but does not report empirical evaluation of intervention outcomes. The focus is on program description and community engagement rather than assessing effectiveness in climate change–related disaster response.
Ha'apio, M.O., Gonzalez, R., Wairiu, & M. (2019) Is there any chance for the poor to cope with extreme environmental events? Two case studies in the Solomon Islands. World Development, 122, 514-524 https://doi.org/10.1016/j.worlddev.2019.06.023	No formal intervention performed; only post-disaster responses observed; The results presented are rather descriptive in nature, empirical data is presented only on the demographic and financial situation	the study does not describe any intervention, only post-disaster responses were observed. The results are primarily descriptive, with empirical data limited to demographic and financial information.
Jamshed, A., Rana, I.A., McMillan, J.M., & Birkmann , J. (2019) Building community resilience in post-disaster resettlement in Pakistan. International Journal of Disaster Resilience in the Built Environment, 10(4), 301-315 DOI 10.1108/IJDRBE-06-2019-0039	full text missing !!! the study investigates the role of model vilages (MVs) in building the resilience of relocated communities in the context of the extreme flood event of 2010. Seems to be suitable, but do not have full text.	the full text is not available. Although the study investigates the role of model villages in building resilience after the 2010 extreme flood event, the absence of the full text prevents evaluation of intervention details and outcomes.
Evans et al. (2016) Innovation in Graduate Education for Health Professionals in Humanitarian Emergencies. Prehospital and Disaster Medicine, 31(5) doi:10.1017/S1049023X16000650	the article describes in detail how the Center for Humanitarian Emergencies at Emory University (Atlanta, Georgia USA) has trained graduate students to respond to complex humanitarian emergencies (CHEs) through innovative educational programs. However, no empirical study conducted, the article is descriptive in nature, providing neither qualitative nor quantitative data.	the study describes the Center for Humanitarian Emergencies’ educational programs in detail but does not report an empirical study. The article is descriptive and provides neither qualitative nor quantitative data on intervention outcomes.
Alfred, D.; Chilton, J.; Connor, D.; Deal, B.; Fountain, R.; Hensarling, J.; Klotz, L. (2015). Preparing for disasters: Education and management strategies explored. Nurse Education in Practice, 15(1), 82–89. https://doi.org/10.1016/j.nepr.2014.08.001	evaluate two different collaborative disaster simulation events; disaster in general	the study reports on curriculum development and disaster simulations without presenting empirical intervention results. The disasters addressed are general and not related to climate change–induced events.
Ajake, A. O. et al. (2022). Assessing Disaster Management Infrastructure and Strategies in South Eastern Nigeria. Environment and Ecology Research, 10(6), 770–785. https://doi.org/10.13189/eer.2022.100612	There is not an intervention	the study reports residents’ opinions on previously conducted interventions, such as financial support, medical care, or rehabilitation programs, without clearly evaluating their effectiveness.
Khalid and Shafiai 2015	Predatory journal
Exclusion if
# just climate change is addressed, no (simulated) disaster
# no intervention results reported, just cross-sectional perceptions, beliefs, discussions
# no empirical study conducted, just a review of the literature, or curricula, or other material reported
# the paper has no abstract
# climate change is not addressed
# full text missing
